# Supplementary material for: Transcriptomic Evidence That Switching from Tobacco to Electronic Cigarettes Does Not Reverse Damage to the Respiratory Epithelium
Source: Toxics. 2022 Jul 4;10(7):370. doi: 10.3390/toxics10070370 (PMC9321508; doi:10.3390/toxics10070370)
Supplement: Supplementary file 1 [file toxics-10-00370-s001.zip]

Archive with 2 entries (2 files):
- toxics-1712442-Supplementary-Figures.pdf
- toxics-1712442-Supplementary-Tables.xlsx
