# Supplementary material for: Transcriptomic Evidence That Switching from Tobacco to Electronic Cigarettes Does Not Reverse Damage to the Respiratory Epithelium
Source: Toxics. 2022 Jul 4;10(7):370. doi: 10.3390/toxics10070370 (PMC9321508; doi:10.3390/toxics10070370)
Supplement: Supplementary file 1 [file toxics-10-00370-s001.zip › toxics-1712442-Supplementary-Tables.xlsx]

## Sheet: Supplementary Table S1
Table S1. Demographics and Biomarker Data for Participants Included in the Transcriptomic Analysis
Group	Age	Smoking History	Cigs per day	Puffs per day	E-Cig Nicotine Concentration (mg)	Brand	Flavor currently used	Urine continine Concentration (ng/mL)	NNAL (pg)
E-Cigarette	29			90	6-9	Smoov	Grape	1021.2	3
E-Cigarette	32			96	16.24	Smoov	Pinnapple	711.2	14.3
E-Cigarette	39			100	6-9	ECTO	Jolly melon-watermelon	478.3	0.4
Non-Smoker	48	Never smoker						0	0.4
Non-Smoker	38	Ex-smoker						0	0.6
Non-Smoker	26	Never smoker
Smoker	33		1					927.2	684
Smoker	33		12					920.04	108.3
Smoker	41		24					1103.99	234.5

## Sheet: Supplementary Table S2 
Table S2. E-Cigarette Users vs Non-Smokers_Differentially Expressed Genes
Gene	Log Fold-Change	P Value	FDR Value
HBB	6.62598	4.62221e-06	0.00026854
SLC22A16	5.90337	1.47386e-06	0.000110568
COL1A2	5.85645	9.13955e-05	0.00259637
SPRR2C	5.43316	7.42036e-09	1.73749e-06
IL18RAP	4.87078	1.93583e-09	5.54007e-07
CXCL13	4.74388	0.00389697	0.0385389
HBA2	4.65492	3.61156e-05	0.00127137
IVL	4.58984	1.41928e-07	1.6872e-05
FGFBP1	4.51594	2.24403e-15	5.77988e-12
AMTN	4.45535	2.25042e-06	0.000156658
CRCT1	4.45258	0.000208522	0.00478692
SPRR1A	4.34529	8.15832e-05	0.00238785
SFRP2	4.27776	5.26036e-05	0.00172232
IRX4	4.19822	5.20309e-05	0.00170719
MMP13	4.16926	0.000746675	0.0122366
LOC105747689	4.04686	7.67576e-05	0.00228998
CYP2E1	4.02863	2.30445e-06	0.00015828
DEFB4A	3.99775	0.00207705	0.0255767
DEFB4B	3.95844	0.00144622	0.0199196
CALML5	3.90409	1.74716e-12	1.58827e-09
PRSS3	3.89118	1.59512e-05	0.000712456
LY6D	3.84033	1.27388e-10	5.79016e-08
C11orf96	3.82439	0.000118662	0.00316173
HBA1	3.79604	0.000151042	0.00380051
PPP2R2C	3.79527	1.28913e-06	9.96109e-05
LYPD3	3.76621	1.6963e-07	1.92755e-05
FCAR	3.73022	0.00141213	0.0197315
LINC00707	3.72739	1.07004e-07	1.37804e-05
IL36G	3.70474	5.89506e-05	0.00186695
SPRR1B	3.69897	0.000388795	0.00763461
COL6A2	3.68934	0.000718989	0.0119229
HS3ST4	3.65576	5.67323e-06	0.000306553
UCA1	3.63934	0.000348028	0.00703983
EREG	3.61734	0.000215036	0.00490713
CA2	3.61321	2.12024e-08	3.76624e-06
CCK	3.59505	0.000113456	0.00305993
SPRR2A	3.47993	0.00141362	0.0197345
S100A8	3.47019	0.000400082	0.00780666
FCGR3B	3.46334	0.00208181	0.0255829
HSD17B3	3.44335	3.5369e-06	0.000219515
TREM1	3.42887	0.00366382	0.0370122
SBSN	3.42684	0.000512459	0.0092518
COL1A1	3.38439	5.3293e-06	0.000294191
PLAUR	3.37845	4.8866e-06	0.000275611
SH2D1B	3.34644	0.000109072	0.00298335
CST7	3.3285	0.000202041	0.00467417
TNFAIP6	3.31893	0.00068198	0.0114062
BCL2A1	3.2926	0.000503013	0.00913462
FDCSP	3.26829	0.000728534	0.0120415
NCCRP1	3.2574	0.000400632	0.00780752
GLYATL2	3.24977	8.19053e-09	1.8892e-06
SPRR2B	3.23769	0.00276687	0.0306078
CYP27C1	3.20311	0.00428868	0.0406323
KRT16	3.18526	3.66737e-13	5.15232e-10
COL6A6	3.15489	0.000733273	0.0120682
LOC731424	3.11962	0.00112266	0.0165899
ANGPTL4	3.10145	8.9924e-06	0.000455174
TREML2	3.09758	0.00177906	0.0231427
SERPINE2	3.08995	9.24821e-06	0.000459556
TNFRSF6B	3.08657	0.000210539	0.00482026
S100A9	3.08349	7.78184e-05	0.0023127
KRT14	3.06564	1.86585e-09	5.44052e-07
TCN1	3.02979	4.2044e-09	1.03135e-06
CDSN	3.00728	0.000238419	0.00530911
ADGRG3	2.99507	0.00078669	0.0127038
KRT6A	2.9827	1.96194e-06	0.000141022
FOSL1	2.97265	5.33058e-06	0.000294191
MMP9	2.96788	0.00402011	0.0391986
ADM	2.96566	1.28922e-07	1.58124e-05
SAMSN1	2.96315	1.33456e-05	0.00061935
GPR65	2.91078	9.01827e-05	0.00256664
ADGRF4	2.89885	6.64352e-05	0.00204113
NMU	2.89859	6.56755e-08	9.57499e-06
PLAU	2.89839	9.21584e-09	2.00594e-06
CERS3	2.89632	1.49139e-07	1.74606e-05
CPA4	2.89529	0.0013204	0.0187035
MGC12916	2.89519	0.000819732	0.0130599
FUT7	2.89133	0.00551729	0.0476869
IL1R2	2.86939	0.00204088	0.0252559
TPSAB1	2.86735	0.00185657	0.0236728
SDS	2.82217	7.16757e-06	0.000375484
GPNMB	2.80972	1.55575e-08	2.98056e-06
G0S2	2.79718	0.00399944	0.0390938
TNFRSF10C	2.79416	0.00363732	0.0368784
PLAT	2.75993	1.32396e-07	1.59848e-05
ITGAX	2.75384	0.000462047	0.00859263
NCF1B	2.72922	0.00367867	0.0371327
GLT1D1	2.71972	0.00369889	0.0372391
GJC3	2.71959	0.00123628	0.0179732
NCF4	2.71768	0.00128294	0.0184433
C10orf55	2.71423	5.47206e-06	0.000298316
SLC2A3	2.70644	0.00404404	0.0393308
CSTA	2.70435	4.5084e-11	2.44671e-08
FCGR3A	2.70185	0.00129484	0.0185035
RGL4	2.67764	8.03769e-05	0.0023705
CXCL14	2.66283	3.34422e-05	0.00121891
LTB	2.65871	0.000446428	0.00842381
NCF1C	2.6546	0.00229111	0.027278
TNNI2	2.63476	0.000179594	0.00429636
PDE4B	2.6232	0.000143489	0.00366525
BRE-AS1	2.61863	0.000172462	0.00418404
GMFG	2.61676	0.00119183	0.0174584
LOC254896	2.61566	0.0019572	0.0246107
SIRPB1	2.61439	0.00392108	0.0386328
DYSF	2.61436	0.00482709	0.043599
MNDA	2.59959	0.00515946	0.0455364
SERPINB2	2.59628	0.00120765	0.0176566
PILRA	2.59363	0.00281245	0.030957
MMP28	2.59056	3.45107e-08	5.70878e-06
APOC1	2.58106	0.000281944	0.00604323
CXCL8	2.56903	0.000575389	0.0101161
SLCO1B3	2.56756	0.00081286	0.0129638
MTRNR2L2	2.56511	2.38562e-05	0.000955112
TPSB2	2.56205	0.00455725	0.0420589
SPRR3	2.53612	0.00143152	0.0197877
EMP1	2.53249	1.00771e-08	2.13331e-06
CAPN14	2.53168	0.00100186	0.0151643
AREG	2.51497	2.30925e-05	0.000936671
PRSS27	2.50783	0.000190389	0.0044728
DGAT2	2.49578	0.000481578	0.00886571
FCGR2A	2.49137	0.00334849	0.0347766
FABP5	2.48248	5.46503e-07	4.99743e-05
NCF1	2.47834	0.00442216	0.0414649
IL19	2.47079	0.000102169	0.00283469
IRX2	2.46715	0.00118095	0.0173153
RNASE1	2.4599	1.03106e-08	2.15323e-06
AKR1B10	2.45534	3.10847e-08	5.27894e-06
IFITM2	2.4525	0.000196092	0.00457076
MMP25	2.44935	0.00190045	0.0240537
LUCAT1	2.43259	0.000727457	0.0120415
FOSB	2.40495	0.00579348	0.0493836
APOE	2.40251	1.6711e-05	0.00073576
C12orf54	2.3957	9.47452e-05	0.00268167
TM4SF1	2.39128	3.3824e-06	0.000213116
MILR1	2.38848	0.00185427	0.023663
STATH	2.38703	2.1742e-06	0.000152728
C1QL3	2.37769	0.00294362	0.0319907
DSG3	2.37272	1.34744e-05	0.000623455
MYO16-AS1	2.3706	0.00107083	0.01602
SH3PXD2A-AS1	2.35724	8.39064e-05	0.00242338
SH2B2	2.35498	0.0001666	0.00407379
PECAM1	2.34604	0.0022655	0.0270774
AKR1B15	2.33715	1.63798e-05	0.000723238
TNIP3	2.32345	0.00397664	0.0390438
RHCG	2.32193	0.000309604	0.00648869
CLEC7A	2.31993	1.50066e-09	4.54729e-07
PLEK	2.31897	0.000421765	0.0080837
ZG16B	2.31159	4.36698e-05	0.0014865
PPARG	2.30811	1.29634e-05	0.000607079
LOC101928034	2.29786	8.98727e-07	7.50753e-05
S100A2	2.29152	6.36277e-07	5.61887e-05
SLC26A4-AS1	2.29103	0.00502992	0.0448542
SP6	2.28877	0.000958994	0.0147612
CAMK2N1	2.28475	0.000733215	0.0120682
PERM1	2.26906	3.1243e-05	0.00116625
SRGN	2.26767	0.0038629	0.0383412
SELL	2.26357	0.000217886	0.00495179
AZGP1	2.26183	1.90898e-05	0.000808256
WAS	2.25379	0.00239201	0.0280471
SNCG	2.23526	2.96468e-05	0.00111204
CNNM1	2.2294	0.00125461	0.0181883
EPS8L3	2.2262	0.00137872	0.0194227
LEMD1	2.22538	0.000596603	0.0104062
CYTH4	2.21976	0.00251383	0.0288195
PI3	2.21585	7.58339e-07	6.54713e-05
CAPNS2	2.20389	0.000264972	0.00575932
AKR1C2	2.19831	1.10296e-07	1.40869e-05
ADAM8	2.19741	0.000144293	0.00366941
CASS4	2.18759	0.00556263	0.047918
EVI2B	2.18741	0.0034712	0.0355866
ALOX5AP	2.18632	0.00169381	0.0222586
KRT6B	2.18569	5.61175e-11	2.8908e-08
ID1	2.18549	1.48819e-07	1.74606e-05
APOBR	2.18157	0.00130273	0.0185552
AMICA1	2.17898	0.00249062	0.0286811
DKK1	2.17892	0.000987151	0.0150152
KLK7	2.17092	0.00447087	0.0416276
SPI1	2.17083	0.00347254	0.0355866
LST1	2.16084	0.00245945	0.028471
CYSRT1	2.15977	2.90885e-05	0.00109642
FYB	2.1578	0.000647737	0.0110609
TNFRSF18	2.15692	1.07837e-11	7.57505e-09
SERPINB5	2.1534	2.68114e-05	0.00104369
MUC21	2.1521	0.000319458	0.00663895
CLCA2	2.14031	0.000112111	0.00303959
UPK1B	2.13688	1.15157e-06	8.98808e-05
KCNMB4	2.13553	2.53871e-05	0.00100085
SCGB3A1	2.11637	0.0016778	0.0221803
CYP26A1	2.10851	1.14899e-06	8.98808e-05
ADORA2A	2.09596	0.000219159	0.0049661
PTTG3P	2.08248	0.00315089	0.0334004
OCA2	2.07833	0.0025125	0.0288195
GRHL3	2.07662	7.51742e-05	0.00225997
FAM83C	2.06782	0.00065348	0.011074
TINAGL1	2.06479	3.4222e-05	0.00122302
IGSF6	2.05268	0.00253482	0.0289804
HSPB8	2.05225	0.000450153	0.00846309
TNFSF13B	2.04815	0.00576257	0.0491743
RAC2	2.04577	0.00189157	0.023983
NLRC4	2.04435	0.00239883	0.0280765
DIO2	2.04095	0.00415319	0.0398903
S100A4	2.03015	1.29905e-06	9.98782e-05
SYCP3	2.02901	0.000373638	0.00739436
TNFRSF12A	2.02716	0.00142313	0.0197877
CEACAM5	2.02691	0.00286707	0.0313572
KISS1	2.02654	0.00126415	0.0182923
RNASE7	2.02292	0.00327668	0.0343075
S100P	2.02286	0.000270662	0.00583955
AQP2	2.01015	2.71404e-05	0.00104651
LINC01272	2.00998	0.00131554	0.018686
LOC284454	2.00926	0.000142767	0.00365286
LGALS7	2.0062	0.000200086	0.00463588
KRT13	2.00618	0.00115175	0.0169678
KCNN4	2.00595	4.23205e-06	0.000255027
BPIFA2	1.99931	0.000575049	0.0101161
FCGR2B	1.9979	0.00121197	0.0177031
LINC01002	1.9946	0.00138977	0.0195192
LINC00152	1.99429	5.22622e-06	0.000290525
GPR153	1.98968	0.000640007	0.0109653
CNFN	1.98458	0.000309865	0.00648869
LINC01001	1.97761	0.000588663	0.0103026
CEACAM3	1.97332	5.0928e-05	0.00167456
CHRFAM7A	1.97053	0.00486972	0.0438303
C5AR1	1.96726	0.0013841	0.0194808
VNN1	1.9658	0.000771567	0.0125357
TMCC3	1.96543	0.000719047	0.0119229
RASAL1	1.96531	0.00192931	0.0243591
MIA	1.96475	2.26161e-06	0.000156731
KRT4	1.95973	0.000167665	0.00408691
ADIRF	1.95806	5.15844e-07	4.74515e-05
DUOX2	1.95635	0.0035906	0.0365445
ANKRD36C	1.95396	0.0012933	0.0185035
PHACTR1	1.95218	0.00415025	0.0398868
CD109	1.94093	2.94061e-05	0.0011057
LY96	1.93523	0.000208153	0.00478692
AIM1L	1.935	0.000421259	0.0080837
SLC19A1	1.93044	0.00462982	0.0425635
LCN2	1.92982	0.000241455	0.00535358
TYROBP	1.92855	0.00291935	0.0318388
CD99P1	1.92788	0.00304491	0.0325647
KYNU	1.91878	0.000113797	0.00306379
MIR147B	1.9161	0.000350131	0.00706167
LINC01269	1.91349	0.00170799	0.0223878
MDFI	1.90591	3.34454e-06	0.000213116
CDKN3	1.90282	0.00128042	0.0184242
ABLIM2	1.90036	0.000105337	0.00289988
ASPG	1.88767	0.00424843	0.040453
IFITM10	1.88046	1.69762e-05	0.000737555
HSPA7	1.88027	0.00210838	0.0257291
MALAT1	1.87829	2.5343e-05	0.00100085
SERPINA3	1.87648	0.000926487	0.0144087
PHLDA2	1.87147	4.89285e-07	4.56358e-05
SRRM3	1.86791	0.000666695	0.0112234
ITPKA	1.86707	0.0037865	0.0377749
ANKRD36B	1.86671	0.00187966	0.0239063
GDPD3	1.86585	0.000194729	0.0045527
PPP1R1B	1.86198	0.00241593	0.0281567
SDCBP2	1.86109	5.47516e-06	0.000298316
GPR87	1.86097	1.33014e-05	0.000619155
C15orf48	1.85973	0.000385867	0.00758676
FAM83A	1.85441	0.00111197	0.0164759
LOC606724	1.85246	0.00345645	0.0355538
PRRX2	1.85208	2.69281e-05	0.00104453
GUCA1B	1.8415	0.000808176	0.0129291
SCARF1	1.83686	0.00326258	0.034183
KRT78	1.83357	0.000886599	0.0139811
HIST1H2BJ	1.83059	0.00385158	0.038278
ANKRD36	1.82962	0.00219071	0.0264494
ITGB2	1.82694	0.000308664	0.00648754
CHRNA7	1.82344	0.00322717	0.033927
CLCA4	1.8221	0.0009221	0.0143651
DEFB1	1.82157	0.000710507	0.0118066
NAMPT	1.81409	2.63165e-07	2.71968e-05
DAPL1	1.81231	5.48218e-06	0.000298316
BMP1	1.8079	4.2411e-06	0.000255027
HSPA6	1.8043	0.00519237	0.0457485
HCAR3	1.80114	0.00189792	0.0240414
TROAP	1.80004	0.00374591	0.0375018
S100A16	1.79472	5.72313e-10	2.01012e-07
UNC13D	1.79413	0.00450776	0.0418396
LOC101927023	1.78974	0.00078805	0.0127068
THEMIS2	1.78572	0.00515885	0.0455364
ICAM3	1.77733	0.00251917	0.0288594
SYT8	1.76907	0.000177462	0.00426516
AGPAT9	1.76597	1.37048e-05	0.000632221
CYP3A5	1.76592	0.0056362	0.0483748
IFRD1	1.76078	2.30266e-06	0.00015828
GCA	1.75958	0.000928505	0.0144212
PTGES	1.75613	0.0009661	0.0148411
ATG16L2	1.75168	0.00279934	0.0308758
KCNS1	1.74977	0.00429092	0.0406323
LIMD2	1.74864	0.00142077	0.0197877
APOBEC3A	1.74537	0.0040959	0.0396108
DSC2	1.74524	3.60416e-05	0.00127137
HR	1.74234	0.000411802	0.00797179
AIF1	1.74061	0.0018312	0.0235435
UPP1	1.73737	0.000252839	0.00556606
CPM	1.72989	5.21836e-06	0.000290525
SELP	1.72912	0.000654575	0.0110797
MXD1	1.7273	0.000163241	0.00401069
YBX2	1.72646	0.00467937	0.0427902
GGT1	1.71794	0.00188757	0.0239692
FAM46B	1.71405	1.51952e-05	0.000686852
TAGAP	1.71198	0.003883	0.038516
ALOX5	1.70844	0.00382396	0.038077
TSSK3	1.70359	0.00470931	0.0429367
CLIC3	1.70354	3.50799e-05	0.0012434
LAD1	1.70308	2.87722e-10	1.17012e-07
MALL	1.70131	0.00011549	0.00309858
CXCR4	1.70002	0.00377299	0.0376908
LINC00330	1.69104	0.00179258	0.0232403
SFN	1.69018	9.22321e-06	0.000459556
LAPTM5	1.68307	0.00282483	0.0310269
FSCN1	1.68102	9.76325e-05	0.00273336
FOXQ1	1.67894	0.00152326	0.0207044
CALML3	1.67753	0.00476863	0.0432435
IL1RN	1.66922	3.39242e-06	0.000213116
LGALS7B	1.66905	0.00250972	0.0288195
SIRPA	1.66576	0.00012662	0.00333353
MIR7847	1.66139	0.00040946	0.00794949
KRT6C	1.65976	3.23847e-05	0.00119445
ATP1B3	1.65879	1.03693e-07	1.36202e-05
CD36	1.65871	4.10133e-05	0.00140226
PTPRH	1.65478	0.00224939	0.0269422
KRT7	1.65053	8.19648e-05	0.00238997
FKBP1A-SDCBP2	1.64697	9.42506e-06	0.000465351
MPP1	1.64524	0.00328584	0.0343801
PHLDA1	1.63839	0.000274409	0.00589807
UPK3BL	1.63341	8.50329e-06	0.000433696
TACC3	1.63095	0.00155029	0.0209242
ZNF467	1.62861	0.00045931	0.00855394
PLEKHN1	1.62352	0.00043339	0.00822802
BIN2	1.62154	0.00271645	0.030158
LSP1	1.61599	9.75509e-05	0.00273336
E2F1	1.61273	0.000207569	0.00478692
LY9	1.61249	0.00434702	0.0410555
ZYX	1.61231	2.2539e-05	0.000921474
DUSP5	1.61078	0.00355967	0.036287
ARHGDIB	1.60999	1.34912e-06	0.000103214
SNTA1	1.6076	1.99716e-05	0.000840985
CHST2	1.60143	0.00264466	0.0296593
S100A14	1.59897	7.00224e-10	2.35245e-07
SNHG5	1.5953	3.28731e-05	0.0012067
NEAT1	1.58951	0.000235644	0.00526355
JPH2	1.58904	0.00318054	0.0335739
A2ML1	1.58825	0.00215003	0.026101
PPP1R18	1.58539	0.00244911	0.0283935
CLEC2B	1.58078	1.15223e-05	0.000546211
SEMA7A	1.57324	0.00234984	0.0277523
FMNL1	1.5718	0.00514708	0.0455052
SAPCD2	1.56699	0.000185392	0.00440777
PPP1R14B	1.55577	2.30143e-07	2.46065e-05
ARHGAP30	1.54592	0.00114758	0.0169386
TMEM71	1.53976	0.000128943	0.00337743
ZDHHC18	1.5316	0.000420079	0.0080837
GJB2	1.53072	3.18411e-06	0.000206753
DUSP2	1.5244	0.00258922	0.0292285
PROM2	1.52332	1.70829e-05	0.000739494
C10orf54	1.51746	6.71102e-05	0.00205246
TPD52L1	1.50725	4.52543e-06	0.000264909
MYBL2	1.50613	0.00454779	0.0420344
ANKRD22	1.50589	0.0015747	0.0212166
HOPX	1.50452	0.00115914	0.0170603
PLCD3	1.50197	1.71766e-05	0.000741471
ID4	1.49705	0.0014291	0.0197877
PFKFB3	1.49596	0.000569295	0.0100432
IER5L	1.49468	0.000329757	0.00676262
PTTG1	1.48974	0.00181049	0.0234137
SAT1	1.48315	0.000126388	0.0033331
CYP2R1	1.48196	0.00341159	0.035266
CD14	1.48184	0.00255448	0.0290801
PHLDB2	1.47843	0.00488667	0.0438385
SMOX	1.47767	0.000167612	0.00408691
BIRC5	1.47516	0.0051092	0.0453178
IL2RG	1.47468	0.0030382	0.0325155
CLCF1	1.47125	0.00163669	0.0217672
NCF2	1.4704	0.00428946	0.0406323
MESP1	1.46974	0.000528633	0.00948839
JUNB	1.46927	0.00266	0.0297732
MIR4435-2HG	1.46908	0.000288237	0.00612712
ABTB1	1.46365	0.00521519	0.045819
APOBEC3A_B	1.45729	0.00315051	0.0334004
FHL3	1.45672	0.000609698	0.0105631
TRIM7	1.45664	0.000246656	0.00546107
PDLIM7	1.45462	0.0037542	0.0375275
SERPINA1	1.45048	0.00486406	0.0438049
MTRNR2L8	1.44906	4.67848e-05	0.00157863
SLC7A11	1.449	0.00539707	0.0470424
HPGD	1.44893	0.00302184	0.0323853
ITGA5	1.44703	0.00511123	0.0453178
HOMER3	1.44054	3.93284e-06	0.000242144
SLC25A37	1.43864	0.00202918	0.0251904
FUOM	1.4359	0.00256164	0.0290871
FAM126A	1.43523	0.00392081	0.0386328
RHOG	1.43352	0.000316487	0.0065919
CD177	1.43311	0.0039974	0.0390938
ARL4C	1.42293	0.000120683	0.00319903
SPHK1	1.42014	0.000188462	0.004467
ARRB2	1.41675	4.08147e-05	0.00139856
CSRNP1	1.41648	0.000284225	0.00607525
LRRC26	1.41623	8.54415e-05	0.00245887
TMEM139	1.41346	0.00284942	0.0312526
RTEL1-TNFRSF6B	1.40739	0.00363007	0.0368346
AKR1C1	1.40656	0.000189917	0.0044728
B3GAT2	1.40614	0.000872165	0.0137957
LDHA	1.40136	1.17596e-05	0.000555758
VASP	1.4004	5.94336e-05	0.00187446
CAV2	1.39872	5.29324e-05	0.00172942
POLR2J2	1.39161	3.76674e-05	0.00131106
NRIP3	1.39139	0.00427516	0.0406013
OVOL1	1.38636	0.00196594	0.0247006
FCER1A	1.38441	0.00563758	0.0483748
C16orf74	1.3809	0.00282262	0.0310247
ST3GAL4	1.37951	0.00244847	0.0283935
HSD11B2	1.37693	0.00037	0.00736169
METRNL	1.3758	2.61872e-06	0.000177499
TMPRSS11D	1.37466	0.000312259	0.00652997
MYRF	1.3726	0.00128824	0.0184851
PAG1	1.37128	0.00320448	0.0337804
PDLIM2	1.37034	9.64316e-05	0.00270955
NCMAP	1.35705	0.000509024	0.00920053
RAC3	1.35446	0.00577576	0.0492597
HMOX1	1.35089	6.10828e-05	0.00191865
MXRA5	1.34558	6.67787e-05	0.00204761
TMEM265	1.3446	0.000131101	0.00341659
GPX2	1.34453	2.63979e-07	2.71968e-05
E2F2	1.33703	0.00339773	0.03515
CD58	1.33271	0.00239997	0.0280765
CYP2C18	1.33046	7.54586e-05	0.00225997
DAPK2	1.32818	0.00126854	0.0183386
PDZK1IP1	1.32759	0.00333592	0.034716
A2M-AS1	1.32304	0.00565868	0.0484752
TSPAN4	1.319	0.00149489	0.0203901
IMPDH1	1.31745	0.000110394	0.00300887
C19orf33	1.31659	8.87044e-05	0.00253859
SGK1	1.30335	0.000329948	0.00676262
NME4	1.29999	0.000114196	0.0030692
CCRL2	1.29616	0.0050529	0.0450072
ABCC3	1.29509	0.000337787	0.00686729
SLC52A3	1.29465	0.00280308	0.0308758
DGKA	1.29417	7.80953e-06	0.000404995
AK3	1.29383	3.35489e-05	0.00121975
EHD1	1.29383	9.97962e-05	0.00278385
CDC42EP1	1.29347	0.00017919	0.00429334
SOX15	1.29085	1.38499e-05	0.000636705
RYR1	1.28472	2.87828e-05	0.00109383
CDR2L	1.28137	0.0055805	0.0480012
PRSS8	1.27594	3.23695e-05	0.00119445
TUBA4A	1.26933	1.59081e-06	0.000118194
NPL	1.2669	0.00264154	0.0296458
ACP5	1.26469	0.00030517	0.00643397
BID	1.25822	6.17986e-06	0.000329322
TMEM79	1.25587	0.000151521	0.00380051
KRT10	1.24721	0.00012701	0.00333403
PRSS22	1.24628	0.00180424	0.0233719
FAXC	1.24259	0.002735	0.0302988
IL20RB	1.24045	8.71776e-05	0.00250417
ITPRIP	1.23873	0.000566555	0.0100178
POLR2J3	1.23508	0.000196452	0.00457102
GJB3	1.23467	0.000190765	0.00447357
PTAFR	1.23278	0.00548767	0.0475106
AKR1C4	1.23079	0.00246863	0.0284805
SEMA4G	1.22653	0.0016195	0.0216498
PACSIN3	1.22606	1.6328e-05	0.000723238
OGFRL1	1.22421	0.000357284	0.00717369
FXYD5	1.22171	0.00179229	0.0232403
MIR22HG	1.21685	0.00250845	0.0288195
PTPRE	1.2164	0.00414093	0.039822
GLTP	1.21474	1.04844e-05	0.000505278
GGH	1.21442	0.00198863	0.0249175
LINC01133	1.21415	0.00187358	0.0238503
HN1	1.20742	9.23381e-06	0.000459556
HPSE	1.20723	0.00154121	0.0208915
HIF1A-AS2	1.20504	0.00121451	0.0177234
PCBP4	1.20051	0.000322306	0.00667682
RAB32	1.20016	0.00351676	0.0359207
MUCL1	1.19888	0.00322047	0.0338908
CENPH	1.19823	0.00404675	0.0393323
SLX1B	1.19717	1.6881e-05	0.000737555
SLX1A	1.19717	1.68699e-05	0.000737555
MROH6	1.19655	0.00131141	0.0186444
GNG10	1.19216	0.000478369	0.00883239
MANSC1	1.19125	0.00159168	0.0213708
CCNA2	1.19072	0.00438726	0.0412191
SDC1	1.18686	5.84889e-05	0.00186443
UNC5B-AS1	1.18275	0.00342227	0.0353291
CDC42EP5	1.18078	0.0010118	0.0152699
SHKBP1	1.17873	0.000320289	0.00664395
CHPT1	1.17806	0.00167734	0.0221803
LRRC8A	1.17478	0.000139021	0.00358073
AKR1C3	1.17367	5.33707e-05	0.00173275
ACSL1	1.17059	0.000325032	0.00669739
TMSB4X	1.16666	5.75598e-05	0.00184168
ABCA12	1.1641	0.0030379	0.0325155
INF2	1.15945	0.00496959	0.0443931
GRN	1.15901	0.000180498	0.0043113
CCDC88B	1.15582	0.00335565	0.0348139
MYC	1.15371	0.00568739	0.04862
BOK	1.15273	0.000119071	0.00316274
GADD45B	1.15255	0.00413857	0.039822
MYD88	1.14988	1.39256e-05	0.000636705
TUBB6	1.14886	5.7438e-05	0.00184159
JARID2	1.14855	0.00019722	0.00457632
SRXN1	1.14769	0.000232965	0.00523457
RUNX3	1.14731	0.000698318	0.0116532
GMIP	1.1468	0.000379044	0.0074621
SLC27A4	1.14561	4.98795e-05	0.00164709
ASS1	1.1406	0.000425363	0.00812554
EFHD2	1.13399	0.000129634	0.00338979
PSTPIP2	1.13327	0.00442914	0.0414836
PLIN2	1.1325	0.00398911	0.039067
RPL9	1.13216	0.00148214	0.020261
NUDT8	1.13178	0.000524924	0.00944374
FKBP1B	1.12556	0.00404372	0.0393308
IER2	1.12438	0.00195288	0.0245764
R3HDM4	1.12326	0.000831652	0.0132362
PTK6	1.12318	8.15589e-05	0.00238785
SMAGP	1.11736	3.41032e-05	0.00122302
LMO4	1.11599	9.55455e-06	0.000470075
PYGB	1.11533	0.00185002	0.023663
ARPC5	1.11198	3.31565e-05	0.00121422
TAX1BP3	1.11123	2.71547e-05	0.00104651
PITX1	1.11074	0.000630789	0.0108642
N4BP3	1.10817	0.000632395	0.010871
RELB	1.10339	0.00152329	0.0207044
DBN1	1.09944	0.000561279	0.00995867
UNC5B	1.09876	0.00206565	0.0254935
CCDC71L	1.09635	0.00207976	0.0255829
ALDH3A1	1.09547	0.00395944	0.0389492
FHL2	1.09377	0.000669273	0.0112423
KCNS3	1.09045	0.00142835	0.0197877
CCDC88A	1.08807	0.00419554	0.0400728
CD68	1.08314	0.000558427	0.00991946
COPZ2	1.08301	0.00218055	0.0263886
LINC01207	1.08281	0.00181716	0.0234215
FBXL6	1.07661	0.00194382	0.0244945
HMGA1	1.075	2.30114e-05	0.000935838
RPS6KA4	1.0745	2.36869e-05	0.000950799
RNASET2	1.07421	5.32954e-05	0.00173275
YIF1B	1.07223	0.00043072	0.00819747
LRP3	1.0715	0.000996496	0.0151127
ARHGEF16	1.06862	0.000485492	0.00890012
LIME1	1.06565	7.9992e-05	0.00236473
ABRACL	1.05494	0.000452359	0.00849423
SH3BGRL3	1.05243	0.00103743	0.0155655
LITAF	1.05056	0.00407575	0.0395149
CLTB	1.05055	0.000239484	0.00532515
VSIG10	1.04909	0.00292781	0.0319086
FAM49B	1.04861	0.000435908	0.00825553
MGST1	1.04708	0.000105033	0.00289853
RASSF3	1.04685	0.00296704	0.0320872
SPON2	1.04449	0.000369682	0.00736169
TACSTD2	1.04231	0.00248375	0.0286234
RBM3	1.04218	0.000234368	0.00524917
PMF1	1.03977	8.25253e-05	0.00239727
HEBP2	1.03376	0.000148498	0.00374983
PLK2	1.03374	0.00548377	0.0475035
EIF6	1.03056	0.000110966	0.00301913
PLEKHO2	1.03041	0.000528237	0.00948839
TSPO	1.02995	2.57091e-05	0.00101096
TRIM16	1.0241	0.000789475	0.0127068
TYRO3	1.01854	0.00540904	0.0471202
NUDT1	1.0174	0.00235806	0.0277655
SYK	1.01297	0.00359202	0.0365445
NQO2	1.01174	0.000578821	0.0101533
KRT23	1.01155	0.000637204	0.0109415
PKN3	1.01035	0.00469785	0.0428828
TMED3	1.01	0.000439298	0.00830957
C9orf89	1.00947	0.000651884	0.011074
TIMM10	1.00606	0.000606288	0.0105158
SCD	0.998743	0.00172088	0.0225186
PGD	0.995975	0.00435972	0.0410824
BZW1	0.995483	0.00161118	0.0215764
DNAJC25-GNG10	0.992988	0.00206725	0.0254935
ETHE1	0.990796	0.00065856	0.011135
FAM162A	0.988415	0.00030361	0.00640981
VSIG2	0.986378	0.00350613	0.0358569
RCAN1	0.984084	0.00301028	0.0323559
CDC25B	0.980725	0.00421227	0.0401824
CD151	0.975859	0.000264534	0.0057579
RAP2B	0.973203	0.0001599	0.00395331
LSM10	0.965354	0.00199127	0.0249175
GDE1	0.964216	0.000602524	0.010474
TWF2	0.964197	0.000773038	0.0125357
RAB24	0.963293	0.00527758	0.0462242
STRA13	0.961014	0.00140905	0.0197063
FAM173A	0.960052	0.00297314	0.0321307
ABHD5	0.958979	0.00194329	0.0244945
BOLA2	0.958638	0.0002343	0.00524917
BOLA2B	0.958638	0.000230528	0.00519327
PYCARD	0.957775	0.000631297	0.0108642
YKT6	0.956435	0.000412092	0.00797179
P2RX5-TAX1BP3	0.955193	0.000289694	0.00614963
MZT2A	0.954844	0.000781853	0.0126654
ZFAND2B	0.954296	0.00154651	0.0208915
CD44	0.952603	0.00166548	0.0220697
IL4R	0.949547	0.000665775	0.0112202
G6PD	0.944772	0.00127515	0.0184165
SNN	0.940952	0.000457752	0.00855393
FAM3D	0.940401	0.00135018	0.0190729
RAB38	0.937618	0.00346244	0.0355538
HPCAL1	0.937178	0.00446866	0.0416276
KIF1C	0.932985	0.00222061	0.0266853
RAB37	0.932926	0.00278801	0.0307757
COX6C	0.932334	0.000358973	0.00719528
OSGIN1	0.931561	0.00455861	0.0420589
SNRPB	0.930308	0.000308744	0.00648754
RASSF7	0.92866	0.00232181	0.0275797
TIMP2	0.927823	0.00580436	0.049449
ADAM15	0.927365	0.00166658	0.0220697
VMP1	0.92619	0.000772728	0.0125357
GPCPD1	0.923923	0.00520452	0.0458034
RPS19	0.921987	0.00100541	0.0151883
CBLC	0.921013	0.00220765	0.0265709
PIM1	0.918107	0.0020138	0.0251383
AQP5	0.917818	0.00419293	0.0400727
CAPG	0.917612	0.00277222	0.0306451
RPP25	0.916879	0.00218232	0.0263893
CXCL16	0.915524	0.000972886	0.014879
PIM3	0.915443	0.00390181	0.0385541
ENO1	0.914653	0.00141793	0.0197768
PYCARD-AS1	0.914446	0.00242462	0.0282367
MAP7D1	0.912085	0.00172972	0.022596
H2AFZ	0.911555	0.000486086	0.00890045
NINJ1	0.91004	0.00168639	0.0222368
PKP3	0.907238	0.000840066	0.0133426
FURIN	0.905163	0.00144988	0.0199524
PMF1-BGLAP	0.902692	0.00164412	0.0218472
MGAT4B	0.901612	0.000871537	0.0137957
ZNF185	0.898862	0.00295864	0.0320412
PLCB3	0.898089	0.00364013	0.0368784
LINC00673	0.89681	0.000340413	0.00690387
DDIT4	0.892014	0.00345116	0.0355538
VPS37B	0.891905	0.00136866	0.0192986
ZFAS1	0.891084	0.00315115	0.0334004
UNC119	0.889923	0.00148231	0.020261
LSM2	0.887339	0.00521332	0.045819
PARP6	0.886633	0.00260187	0.0293499
DEF6	0.884808	0.002678	0.0298599
OCIAD2	0.884297	0.000744042	0.0122194
DBNDD1	0.883677	0.00529763	0.0463325
KNOP1	0.882118	0.00469784	0.0428828
LPCAT4	0.881923	0.00254661	0.0290659
SUMO3	0.879173	0.000796553	0.0127696
PGP	0.875046	0.00260688	0.0293849
ZDHHC12	0.874729	0.000889489	0.0140124
SLC15A4	0.874724	0.00443885	0.0415242
GM2A	0.87296	0.00444286	0.0415366
SLC8B1	0.871211	0.0025586	0.0290801
GNPDA1	0.870031	0.00468672	0.0428318
TRIP10	0.867714	0.00535195	0.0467245
RAPGEFL1	0.867588	0.00345387	0.0355538
OVCA2	0.866549	0.000955651	0.0147245
ACP6	0.865946	0.00356586	0.0363261
CFL1	0.855603	0.00416713	0.0399501
PGAP3	0.853678	0.00373942	0.0374819
CAP1	0.853484	0.00184896	0.023663
TRAPPC5	0.852836	0.00162621	0.0216837
SBDS	0.849395	0.00546883	0.0474272
OSTF1	0.848082	0.000771287	0.0125357
SLC16A3	0.844687	0.00436909	0.0411456
NDUFB9	0.844671	0.000975595	0.0148834
IDH1	0.844573	0.00109284	0.0162392
RPL35	0.842651	0.00389349	0.0385389
RAB15	0.839585	0.00489006	0.0438385
FBXW4	0.839469	0.00102181	0.015391
AGFG2	0.835846	0.00398343	0.0390609
RNF181	0.83421	0.00224571	0.0269241
EMC7	0.830515	0.00233442	0.0276446
MRPL47	0.830062	0.00399522	0.0390938
MTRNR2L9	0.828871	0.00252581	0.028914
GGCT	0.827161	0.00301073	0.0323559
MRPS12	0.824848	0.0041094	0.0396916
NOP10	0.820765	0.00204119	0.0252559
C20orf24	0.819415	0.00210332	0.0257291
PPIF	0.817715	0.00441876	0.0414618
RPL6	0.817394	0.00535454	0.0467245
SLX1A-SULT1A3	0.817085	0.00339809	0.03515
SLX1B-SULT1A4	0.817085	0.00343497	0.0354366
BAG1	0.816672	0.0026612	0.0297732
CAPZA1	0.816587	0.00164639	0.0218586
TGIF2-C20orf24	0.815818	0.00210965	0.0257291
SLC48A1	0.814973	0.00566413	0.048495
C9orf16	0.812618	0.00525112	0.0460486
STK17B	0.8112	0.00323108	0.033945
PTGES2	0.809662	0.00160922	0.0215689
EHBP1L1	0.809203	0.00369956	0.0372391
U2AF1	0.807216	0.00184095	0.0236253
TCEA3	0.806369	0.00302096	0.0323853
RPL21P28	0.804665	0.00411488	0.0396921
RPL21	0.804665	0.00411972	0.0396921
RPL18A	0.802694	0.00388555	0.0385165
GPC1	0.801487	0.00334418	0.0347552
MAPKAPK3	0.796812	0.00219355	0.026463
FAM213A	0.796077	0.00300266	0.032325
BHLHE40	0.794905	0.00313504	0.0333204
JOSD1	0.79119	0.00338468	0.0350818
ARPC2	0.790813	0.00212727	0.0258653
STX3	0.781566	0.00366433	0.0370122
NABP2	0.779057	0.00329152	0.0343827
MAP3K11	0.778726	0.00396227	0.0389523
TMEM164	0.775807	0.00250988	0.0288195
ATP5O	0.775034	0.00429068	0.0406323
FRMD8	0.774408	0.00223115	0.0267912
USB1	0.77432	0.00435305	0.0410696
DRAP1	0.771657	0.00210578	0.0257291
CADM4	0.767592	0.00294912	0.0319915
ATP5C1	0.752794	0.0026217	0.0294874
TRIM16L	0.749858	0.00586073	0.0498818
PSMB6	0.748056	0.00258228	0.0291715
CWC15	0.745789	0.00470857	0.0429367
SMAP1	0.744609	0.00452817	0.0419786
SYNGR1	0.737644	0.00466902	0.0427902
ATP5G3	0.734102	0.00315766	0.0334394
TRABD	0.732721	0.00372378	0.0373926
LPCAT3	0.732544	0.0035078	0.0358569
NDUFB4	0.726719	0.00421481	0.0401824
SH3GL1	0.724871	0.00418563	0.0400525
C14orf2	0.72348	0.00412381	0.0397068
HMGB1	0.723321	0.00485136	0.043716
ATP6V1E1	0.722348	0.00556259	0.047918
CYC1	0.721034	0.0038568	0.0383052
ARPC3	0.717482	0.00344148	0.0354801
MBD2	0.712618	0.00403506	0.0392929
COX5A	0.706055	0.00483444	0.0436351
HDHD3	0.70404	0.00527926	0.0462242
NFX1	-0.678848	0.00490756	0.0439152
PBRM1	-0.708405	0.00490299	0.0438996
PSMG3-AS1	-0.722153	0.00547711	0.0474724
LARS	-0.722931	0.00316077	0.0334394
UGDH	-0.722956	0.00479295	0.0434175
NEDD4L	-0.726683	0.00310515	0.0331283
ARHGEF18	-0.729751	0.00417057	0.0399501
NR2F2	-0.744009	0.00362495	0.0368069
ASXL1	-0.744054	0.004447	0.0415502
BPTF	-0.745589	0.00565009	0.0484553
LRP5	-0.746904	0.00374678	0.0375018
RBM38	-0.748399	0.0043489	0.0410555
IFT46	-0.748934	0.0041888	0.040058
RHPN2	-0.749315	0.00566751	0.048497
LZTFL1	-0.753603	0.00545558	0.0473654
KDM3B	-0.758146	0.00417075	0.0399501
MYO1E	-0.759639	0.00480204	0.0434743
TNPO2	-0.760831	0.00511949	0.0453651
43165	-0.763488	0.0023558	0.0277655
ERLIN2	-0.763609	0.00237596	0.0279084
EPB41L4B	-0.770258	0.00244622	0.0283935
NUP153	-0.779282	0.00325876	0.0341661
SLC27A1	-0.781038	0.00392227	0.0386328
SIAE	-0.782319	0.00298959	0.0322226
WFS1	-0.783849	0.00472804	0.0430313
HIBADH	-0.786044	0.00329276	0.0343827
MTURN	-0.787471	0.00234757	0.0277523
SETD2	-0.787899	0.00319872	0.0337427
SFXN3	-0.795933	0.00445073	0.0415598
TMEM63A	-0.79807	0.00198803	0.0249175
MID1	-0.798073	0.00432843	0.0409122
USP10	-0.799249	0.00510594	0.0453178
TM9SF1	-0.803194	0.00132037	0.0187035
TBC1D5	-0.803486	0.0038064	0.0379265
SCAMP4	-0.803611	0.00255358	0.0290801
CUL9	-0.804611	0.00313111	0.0333023
GAPVD1	-0.804847	0.00421218	0.0401824
C5orf42	-0.806775	0.00243648	0.0283321
C11orf49	-0.80681	0.00291889	0.0318388
WDFY3	-0.807771	0.00285246	0.0312637
DHX57	-0.809581	0.00206865	0.0254935
PI4KA	-0.810784	0.00178962	0.0232403
CLUAP1	-0.811427	0.00345842	0.0355538
AMOT	-0.812075	0.00154254	0.0208915
IARS	-0.812835	0.00215365	0.0261244
CRY2	-0.814344	0.00333411	0.034716
TMTC2	-0.814695	0.00516959	0.0455738
FOXK1	-0.814799	0.00522506	0.0458796
EML2	-0.817307	0.00145625	0.0200222
NRAV	-0.820595	0.00447535	0.0416388
TUSC3	-0.822889	0.00191381	0.0241831
CMTM4	-0.824554	0.00543782	0.047291
TMEM173	-0.825218	0.00285967	0.0313206
SETX	-0.826872	0.00361448	0.0367246
FARP1	-0.82747	0.00142793	0.0197877
SUGP2	-0.828129	0.00438735	0.0412191
PLEKHS1	-0.828246	0.00373994	0.0374819
TRIM4	-0.829331	0.00466826	0.0427902
ZNF625-ZNF20	-0.831017	0.00477095	0.0432435
MAML2	-0.832033	0.00257204	0.0290983
TNKS	-0.832175	0.00435737	0.0410824
WWC1	-0.83256	0.00102973	0.015495
SLC22A23	-0.833007	0.000834116	0.0132618
BBS1	-0.833485	0.00339007	0.035114
CD164	-0.833714	0.00415616	0.0398939
IFT27	-0.838365	0.0023403	0.0276929
BBS2	-0.838554	0.00402844	0.0392532
ABI2	-0.840038	0.00108209	0.0161473
ANKRD42	-0.841036	0.0023809	0.027938
CEP104	-0.841467	0.00246317	0.028471
KIAA1671	-0.844525	0.00203073	0.0251904
PACRG	-0.844675	0.00488126	0.0438385
CETN2	-0.846557	0.00473668	0.0430846
RPRD2	-0.847829	0.0014828	0.020261
MORN5	-0.848008	0.00487969	0.0438385
UBR5	-0.848601	0.00158936	0.0213583
C10orf95	-0.849157	0.00549603	0.0475564
ZNF20	-0.849318	0.00442446	0.0414649
SLC2A10	-0.850235	0.00169208	0.0222566
ACSL5	-0.85037	0.00312275	0.0332821
COBL	-0.850449	0.00265117	0.0297108
DNAL1	-0.850625	0.00322154	0.0338908
MYO10	-0.851491	0.00177739	0.0231405
FAM120B	-0.853901	0.00139527	0.0195667
PPP1R14C	-0.855361	0.00277866	0.0306944
PLOD3	-0.855846	0.00368391	0.0371613
TULP3	-0.857304	0.00246599	0.0284805
PCM1	-0.857481	0.00307773	0.032893
MED12	-0.857495	0.00313713	0.0333204
HN1L	-0.857545	0.00465287	0.04275
IFT81	-0.857551	0.0046786	0.0427902
PHF8	-0.857891	0.00226811	0.0270866
CHST6	-0.862501	0.00483956	0.0436351
NEK9	-0.864947	0.00201175	0.0251383
ARHGEF17	-0.865786	0.00140899	0.0197063
SIK2	-0.866703	0.00508551	0.0451675
RRAD	-0.867186	0.00372859	0.0374166
BAIAP2L1	-0.869034	0.00162086	0.0216498
PREPL	-0.870506	0.00565531	0.0484732
CCDC65	-0.872158	0.00483715	0.0436351
BTBD3	-0.874313	0.00256436	0.0290966
MLLT4	-0.87473	0.000794815	0.0127665
AUTS2	-0.87651	0.00454416	0.0420344
ZFHX3	-0.876682	0.00139062	0.0195192
KIAA0430	-0.876686	0.00246062	0.028471
ETNK1	-0.876758	0.00480964	0.0435177
SUDS3	-0.878757	0.00108529	0.0161707
TMEM131	-0.88119	0.00157837	0.021229
USP21	-0.881354	0.00294813	0.0319915
ATP9A	-0.881649	0.000997918	0.0151194
MTOR	-0.882261	0.0014401	0.019853
TTC29	-0.884066	0.00165469	0.0219498
OTUD4	-0.887511	0.000507667	0.00920053
POLR1A	-0.887752	0.00384974	0.038278
SIK3	-0.888067	0.000653049	0.011074
SPATA13	-0.889843	0.00272317	0.0302047
GALNT11	-0.889994	0.00185314	0.023663
PPOX	-0.890442	0.0025821	0.0291715
MDC1	-0.89095	0.00466479	0.0427902
TACC2	-0.891235	0.000789416	0.0127068
TRPV4	-0.895513	0.00256848	0.0290983
CEP126	-0.89568	0.00359967	0.0365982
TCTEX1D4	-0.897153	0.00558161	0.0480012
TTLL5	-0.898551	0.00127929	0.0184242
INADL	-0.900914	0.00268784	0.0299049
HECTD1	-0.901733	0.000961015	0.0147776
C1orf110	-0.904449	0.000392636	0.00770024
CCDC153	-0.905717	0.00460716	0.0423804
KIF21A	-0.906418	0.00316575	0.0334635
C11orf30	-0.906713	0.00453424	0.0419922
BIRC6	-0.907644	0.00136656	0.0192866
GCC2	-0.908063	0.00139779	0.0195843
LAMC2	-0.908815	0.0019722	0.0247591
GNA14	-0.908911	0.00293117	0.0319182
SOAT1	-0.911083	0.0013455	0.0190241
SPEN	-0.911598	0.000653011	0.011074
WDR47	-0.912138	0.001814	0.0234215
SLC24A1	-0.912981	0.00449021	0.0417017
C2CD2L	-0.913245	0.000804603	0.0128853
PRRC2B	-0.913286	0.00375338	0.0375275
RPGR	-0.913913	0.00513344	0.0454625
CHST9	-0.91494	0.00154459	0.0208915
PSPH	-0.916516	0.00487849	0.0438385
ZFP3	-0.917711	0.00543233	0.0472698
TNRC6B	-0.919489	0.00335659	0.0348139
C17orf85	-0.920721	0.00489049	0.0438385
PIH1D2	-0.920888	0.00410509	0.0396749
PRSS12	-0.9213	0.000336804	0.00686729
RASAL2	-0.921365	0.0012967	0.0185035
IQCG	-0.922932	0.00128669	0.01848
TMEM231	-0.923012	0.00181599	0.0234215
P4HA1	-0.923031	0.00199017	0.0249175
LRRC43	-0.923621	0.00321766	0.0338908
MAGI1	-0.923723	0.00391445	0.0386296
LRP11	-0.924138	0.000454426	0.00851237
PRKDC	-0.924965	0.000878479	0.0138814
KIFAP3	-0.926137	0.000592735	0.0103504
TTC26	-0.927338	0.00237168	0.0278934
INPP5E	-0.927688	0.00274429	0.0303798
CTGF	-0.927927	0.00312685	0.0333023
CES4A	-0.928619	0.00214084	0.0260099
ZNF516	-0.929721	0.00057431	0.0101161
C9orf24	-0.931676	0.00342145	0.0353291
FAM149A	-0.932032	0.00269081	0.0299164
KMT2C	-0.932105	0.0023241	0.0275857
SLC23A2	-0.93243	0.000370609	0.00736169
BZRAP1	-0.932494	0.00260935	0.0293913
CCDC157	-0.93356	0.00427117	0.0405972
EYA1	-0.93461	0.0026731	0.0298364
AMPD3	-0.93515	0.000448609	0.00844434
IPO11	-0.936387	0.00460713	0.0423804
DNAJC16	-0.936953	0.00091259	0.0142637
IQCE	-0.938019	0.00316131	0.0334394
MYH10	-0.938125	0.00323913	0.0340064
FAM166B	-0.939724	0.00331767	0.0345727
FNDC3A	-0.941981	0.00218839	0.026442
LRTOMT	-0.94212	0.00120497	0.017634
DAW1	-0.942859	0.004547	0.0420344
UNC119B	-0.943717	0.00032371	0.00668798
ANKS1A	-0.944929	0.000734499	0.0120755
FZD8	-0.945066	0.00457785	0.0422113
NHSL1	-0.946268	0.000550929	0.00979753
LRP1	-0.946591	0.00298998	0.0322226
DNAAF2	-0.949978	0.000900103	0.014122
ATP13A3	-0.952081	0.00438648	0.0412191
CEP97	-0.952142	0.00329035	0.0343827
EVI5	-0.952673	0.00180633	0.0233794
RIBC1	-0.954011	0.00330412	0.034478
PRKAR1A	-0.954446	0.000378735	0.0074621
POGZ	-0.954769	0.00152519	0.020712
LRRC10B	-0.955574	0.00507318	0.0451099
SMPD3	-0.956354	0.00209118	0.0256281
TOB2	-0.956748	0.00129966	0.0185285
HDAC4	-0.956801	0.00143388	0.0197968
SMC1A	-0.957541	0.000337772	0.00686729
CYP4V2	-0.957621	0.00154115	0.0208915
KANSL1L	-0.957719	0.00280187	0.0308758
IGF1R	-0.95803	0.000502873	0.00913462
LRRN1	-0.959325	0.00453507	0.0419922
UBXN7	-0.959552	0.00263229	0.0295635
SLC20A2	-0.960581	0.000458438	0.00855394
C11orf16	-0.961832	0.00215801	0.0261404
TRIM32	-0.962015	0.0004416	0.00834289
GLB1L	-0.964532	0.000453572	0.00850668
PCLO	-0.965551	0.00237656	0.0279084
CDS1	-0.969094	0.000103931	0.00287417
KIAA1549	-0.970413	0.00235441	0.0277655
RSPH3	-0.971501	0.00227462	0.0271234
DIAPH2	-0.9759	0.00255914	0.0290801
PRICKLE2	-0.976114	0.00112289	0.0165899
DYNLRB2	-0.976802	0.00296342	0.0320705
ALDH3B1	-0.97721	0.00115064	0.0169676
TMEM107	-0.97768	0.00268306	0.0298732
GSTA2	-0.977783	0.000208773	0.00478692
PHLPP1	-0.978696	0.000568747	0.0100432
SPAG1	-0.98014	0.000208513	0.00478692
TRRAP	-0.982915	0.00406457	0.039456
URB1	-0.983771	0.00013708	0.00354253
HSPH1	-0.983931	0.00189176	0.023983
DENND6B	-0.983959	0.00176452	0.0230085
PITPNM1	-0.984313	0.00253881	0.0289983
STPG1	-0.984852	0.000922031	0.0143651
PHC3	-0.984974	0.00255613	0.0290801
FOXP2	-0.986314	0.00350819	0.0358569
SPTBN1	-0.986612	0.000676401	0.0113374
NFAT5	-0.987221	0.00208912	0.0256232
MZF1	-0.988737	0.000950294	0.0146981
SPATA17	-0.988903	0.00146596	0.0201199
GNB4	-0.989217	0.00534649	0.046707
FAM92B	-0.989398	0.00182803	0.0235224
CCL15-CCL14	-0.990485	0.00204604	0.0252956
NBAS	-0.990501	8.40515e-05	0.00242338
TCTN1	-0.99105	0.00298834	0.0322226
SIPA1L3	-0.991098	0.000283442	0.00606692
SHROOM3	-0.991582	0.000193334	0.00452694
CAPN13	-0.992505	0.0046794	0.0427902
CCDC17	-0.992841	0.00226978	0.0270866
CEP290	-0.992879	0.00467903	0.0427902
ZBTB20	-0.993339	0.00172882	0.022596
SPATA6	-0.993758	0.000897252	0.0141059
NPHP4	-0.994231	0.00502724	0.0448542
SPAG6	-0.994405	0.00028468	0.00607658
ADRBK2	-0.994643	0.00455075	0.0420366
ABAT	-0.994824	0.00490036	0.0438996
PCDH7	-0.995187	0.00012707	0.00333403
ABCA3	-0.997495	0.005039	0.0449092
DIP2C	-0.997887	0.00293283	0.0319182
IGF2BP2	-0.998283	0.00226015	0.0270344
DCBLD2	-1.0005	0.000350479	0.00706167
SIX4	-1.00132	0.00150637	0.0205106
CREBRF	-1.00194	0.00371256	0.0373285
USP31	-1.00257	0.00219915	0.0264893
ZNF106	-1.00279	8.97555e-05	0.00256274
KIAA0195	-1.00353	0.000218801	0.00496526
PROM1	-1.00536	0.00206701	0.0254935
CCDC13	-1.00616	0.00398622	0.0390634
MUC15	-1.00621	0.00184087	0.0236253
KIAA0753	-1.00625	0.00168179	0.0222132
GALK2	-1.00894	0.00155971	0.0210329
ARHGAP18	-1.01106	0.000250578	0.00553243
ATP2C2	-1.01413	0.00122577	0.0178372
PRDM2	-1.01458	0.000135308	0.00350916
LOC100128494	-1.01493	0.00552085	0.047691
DYRK3	-1.01606	0.00352207	0.0359511
TTC5	-1.01628	0.000936992	0.0145238
RPS6KA2	-1.01809	0.0001829	0.00436194
PCDHAC1	-1.01838	0.00267396	0.0298364
PDE4DIP	-1.01995	0.00389778	0.0385389
TUBGCP6	-1.02008	0.00128997	0.0184928
NEK4	-1.02057	0.000790166	0.0127068
EZH1	-1.02107	0.000576575	0.0101254
LRIG1	-1.02131	0.000417532	0.00805877
DUOX1	-1.02159	0.000951087	0.0146981
CYB5D1	-1.02501	0.000423632	0.00810249
ZDHHC2	-1.02535	0.00406862	0.0394704
TEX9	-1.0256	0.00521143	0.045819
NPHP3-ACAD11	-1.02617	0.000989822	0.0150262
GALNS	-1.02644	0.00127631	0.0184165
ACSS1	-1.02707	0.00146787	0.0201282
RCAN3	-1.0286	0.000653518	0.011074
PKD1	-1.02926	0.000151616	0.00380051
PCNXL4	-1.0297	0.000810611	0.0129413
INSR	-1.03236	0.000470604	0.00870983
OLFML2A	-1.03255	0.00107621	0.0160849
CSPP1	-1.03274	0.0012232	0.0178166
AGR3	-1.03523	0.00556998	0.0479545
KIAA2018	-1.03679	0.00202466	0.0251904
MVB12B	-1.03698	0.000638269	0.0109476
SYNGAP1	-1.0371	0.00514471	0.0455052
ZNF264	-1.03765	0.000133729	0.0034792
PLAC8	-1.03847	0.000113141	0.00305679
ALOX15P1	-1.03858	0.00162847	0.0216951
SCNN1B	-1.03884	0.00515045	0.0455088
EP400	-1.04104	0.000562307	0.00996547
HERC1	-1.04401	0.000224103	0.00505589
EPHX2	-1.04532	0.000565943	0.0100178
WDR38	-1.04611	0.000663441	0.011193
GMPR	-1.0479	0.00043581	0.00825553
EYA4	-1.04815	0.000480038	0.00885264
EFCAB2	-1.04829	0.00168316	0.0222132
APPL2	-1.05263	2.89489e-05	0.00109383
ARMC9	-1.05269	0.000727907	0.0120415
SVEP1	-1.05439	0.000136296	0.00352818
FOXJ1	-1.0561	0.00371794	0.0373583
RGL1	-1.05626	0.00035355	0.00711426
DARS2	-1.05876	0.000809312	0.0129339
EGFR	-1.06053	0.000651071	0.011074
RPS6KA5	-1.06084	0.00212456	0.0258527
WNK1	-1.0611	0.000285264	0.00608064
KIF24	-1.06118	0.0025584	0.0290801
ACAD11	-1.06141	0.000668561	0.0112423
TNFRSF19	-1.06152	6.8216e-05	0.00207931
SLC2A12	-1.06232	0.00513684	0.0454666
ATP6V0A4	-1.06361	0.000171889	0.00417668
AK7	-1.06454	0.000394151	0.00771039
PCDHA10	-1.06493	0.00544737	0.0473474
SQLE	-1.06535	6.59211e-05	0.00202937
ATP2B4	-1.0678	0.000378933	0.0074621
HSF2	-1.06831	0.00184797	0.023663
LOC730202	-1.06883	0.00184215	0.0236253
PALMD	-1.07037	0.00569832	0.0486529
MORN3	-1.07195	0.00378873	0.0377749
NSUN7	-1.07474	7.76774e-05	0.0023127
EXPH5	-1.07484	0.000357431	0.00717369
CACHD1	-1.07622	4.71613e-05	0.00158562
ASXL2	-1.07699	0.00201573	0.0251422
ZFAND4	-1.07898	0.00471526	0.0429656
PAIP2B	-1.07939	0.000895857	0.0140983
LDHD	-1.08088	0.00460468	0.0423804
SFI1	-1.08089	0.00316864	0.033471
MLF1	-1.08166	0.00017569	0.00423847
P4HA2	-1.08198	9.81134e-05	0.00274185
PCDHA5	-1.08231	0.00569295	0.0486339
USP2	-1.08286	0.000237441	0.00529497
PCDHA12	-1.08293	0.00507151	0.0451099
KCNH3	-1.08328	0.00550194	0.0475808
TEAD1	-1.0833	4.86074e-05	0.00162242
LRRC18	-1.08373	0.00477052	0.0432435
NAT14	-1.08411	0.00129397	0.0185035
ZNF462	-1.08711	0.000729426	0.0120433
PCDHA9	-1.08781	0.00545863	0.0473654
PCDHA7	-1.08837	0.00520029	0.0457922
STEAP3	-1.08908	0.000371725	0.00737437
MICAL3	-1.08916	8.09583e-05	0.00237907
PCDHA6	-1.08921	0.00538393	0.0469544
QSOX2	-1.09266	0.000730452	0.0120474
LMLN	-1.09274	0.000926767	0.0144087
CCDC170	-1.09287	0.000982857	0.0149794
PCDHA8	-1.0931	0.00523096	0.0459054
SPAG8	-1.09342	0.00169669	0.0222775
DIXDC1	-1.09865	0.000271308	0.00583955
IGFBP7	-1.09873	0.00476461	0.0432435
PCDHA13	-1.09873	0.00507738	0.0451213
CTXN1	-1.09911	0.00427145	0.0405972
ATXN2	-1.10103	0.000427098	0.0081486
IGFBP7-AS1	-1.10122	0.00409001	0.0396108
KMT2A	-1.10436	9.52341e-05	0.00269058
TEP1	-1.10543	0.00388911	0.0385271
PCDHA11	-1.1055	0.00452126	0.0419397
PDE6B	-1.10578	0.00346209	0.0355538
CCL15	-1.10764	0.000507892	0.00920053
HIPK3	-1.10801	0.00103349	0.0155365
IRX3	-1.10897	0.00364155	0.0368784
AKAP9	-1.10998	0.000220768	0.00498794
MAP3K19	-1.11017	4.89755e-05	0.00163047
PRRT3	-1.11055	0.00032307	0.0066837
PIH1D3	-1.11142	0.00221711	0.026664
KIAA0556	-1.11224	3.23235e-05	0.00119445
EFHC1	-1.11423	0.000294841	0.00625031
CHD6	-1.11476	0.000531162	0.00951168
C4orf22	-1.11504	0.00378693	0.0377749
MGAT5	-1.1152	3.41621e-05	0.00122302
LOC646903	-1.11521	0.00558959	0.0480194
UBN2	-1.11789	0.000484289	0.00888861
C1orf194	-1.12012	0.000469364	0.00870775
HIST2H4A	-1.12018	0.00400959	0.0391436
HIST2H4B	-1.12018	0.00400816	0.0391436
SLIT2	-1.12023	0.00312906	0.0333023
TNS1	-1.12029	7.54591e-05	0.00225997
LINC01278	-1.12115	7.31006e-05	0.00220644
PRR29-AS1	-1.12251	0.0042239	0.0402442
DFNB31	-1.12501	0.000693855	0.0115923
ACACA	-1.12606	2.0309e-05	0.000850555
MEGF8	-1.12664	0.000148028	0.00374407
STXBP1	-1.12685	3.4922e-05	0.00124065
ANK3	-1.12747	2.65406e-05	0.00103575
RNF213	-1.1279	0.00472556	0.0430313
DTX3	-1.1292	0.000502981	0.00913462
CFTR	-1.13208	0.00439571	0.0412705
CCDC151	-1.13269	0.00506114	0.0450547
THADA	-1.13454	4.73933e-05	0.00158876
DNER	-1.13502	0.000111549	0.00302966
ARHGAP39	-1.13551	0.000430232	0.00819747
ZBTB40	-1.13657	0.00162063	0.0216498
FAM81A	-1.13728	0.00282025	0.0310208
CABIN1	-1.13789	7.01014e-05	0.00212421
C9orf9	-1.13839	0.00163643	0.0217672
KCNRG	-1.13876	0.000137789	0.0035549
MDN1	-1.14244	0.000252704	0.00556606
BCAS3	-1.14277	1.24488e-05	0.000586537
OSBPL3	-1.1429	6.40111e-05	0.0019904
KDM1B	-1.14455	8.09752e-05	0.00237907
ANKRD66	-1.14481	2.34691e-05	0.000944507
CASZ1	-1.14738	0.000156784	0.00389539
ERICH5	-1.14813	5.33218e-05	0.00173275
CEP170	-1.14825	0.00411743	0.0396921
ERICH3-AS1	-1.15135	0.00262005	0.0294874
FMO4	-1.15254	0.00294991	0.0319915
EPPIN-WFDC6	-1.1529	0.00398062	0.0390581
AP3M2	-1.15328	0.000159113	0.00394061
FAM47E	-1.15336	0.000174095	0.00421703
LY75-CD302	-1.15436	0.000154418	0.00384278
SYTL3	-1.15453	2.78023e-05	0.00106651
SNCAIP	-1.15519	0.000421175	0.0080837
TSGA10	-1.15592	0.000214735	0.00490713
NEK1	-1.15779	0.000250595	0.00553243
DNAJB13	-1.1581	0.00331355	0.034553
BTAF1	-1.16211	0.00301648	0.0323853
MAPK15	-1.16427	0.00143055	0.0197877
KIAA1958	-1.16457	0.00409212	0.0396108
DHX35	-1.16463	0.000745439	0.0122293
PTGER2	-1.16517	0.00181519	0.0234215
CAPS	-1.16611	0.000755294	0.0123386
PLEKHB1	-1.16653	0.000538821	0.0096154
IL5RA	-1.1667	0.000118591	0.00316173
ZSCAN18	-1.16684	3.7776e-05	0.00131189
CCDC146	-1.16699	0.000327103	0.00672213
TCTE1	-1.16821	0.000967248	0.0148439
IFT122	-1.16936	0.000589735	0.0103097
PIFO	-1.16955	0.000233039	0.00523457
C11orf63	-1.17139	0.00041945	0.00808252
KATNAL2	-1.17207	0.00370126	0.0372391
RAB36	-1.17227	0.00169222	0.0222566
VPS13C	-1.17498	0.000258783	0.00564863
TEKT2	-1.17537	0.00154532	0.0208915
ENO4	-1.17901	0.00225071	0.0269422
PCDHAC2	-1.17922	0.000886074	0.0139811
FAM161A	-1.1793	0.002359	0.0277655
ESYT1	-1.18119	1.63457e-05	0.000723238
C6orf118	-1.18173	0.000315048	0.00657939
IFT80	-1.18332	0.000336632	0.00686729
CRIM1	-1.18435	0.00070501	0.0117353
DCDC2B	-1.18467	0.000394104	0.00771039
EFHC2	-1.18524	6.30814e-05	0.0019734
DNAH12	-1.18578	0.00124668	0.018093
CFAP221	-1.1865	2.32652e-05	0.000938747
TMEM67	-1.18764	0.000220096	0.00498005
DZANK1	-1.18923	0.000257592	0.00563058
LMNTD1	-1.18936	0.00239963	0.0280765
PLXNB1	-1.19001	6.1314e-06	0.000327871
TPPP	-1.19235	0.000269654	0.00582831
TMEM68	-1.19263	0.000271106	0.00583955
ARMC2	-1.19284	0.000112836	0.00305387
NCOA2	-1.19334	0.00446106	0.0416061
C4orf47	-1.19502	0.00301816	0.0323853
C20orf96	-1.19871	0.000189215	0.0044728
GRAMD1C	-1.19873	0.000905407	0.0141908
RSPH1	-1.2	0.00210978	0.0257291
TTC25	-1.20027	0.000508845	0.00920053
BTBD9	-1.20375	1.54943e-05	0.000694056
CC2D2A	-1.20483	8.98799e-05	0.00256274
SLC41A1	-1.20568	0.000456524	0.00854131
HEATR5B	-1.20615	6.25764e-05	0.00196157
FYCO1	-1.20615	2.44824e-05	0.000973259
LRCH3	-1.20789	0.00251196	0.0288195
CCDC148	-1.21143	0.00391021	0.0386124
LAP3	-1.21213	0.00298334	0.0322184
STOX1	-1.21374	6.3664e-06	0.000336939
DNAI2	-1.21437	0.000586293	0.0102728
STOM	-1.21484	0.000295781	0.00626165
USP51	-1.2212	0.00203101	0.0251904
TTC30B	-1.22212	0.00246285	0.028471
PTPRN2	-1.22325	1.27923e-05	0.000600886
WDR86-AS1	-1.22501	0.000617165	0.010646
IQCA1	-1.22699	0.00106028	0.0158914
TCTN2	-1.22699	4.70942e-06	0.000269602
TTC16	-1.2276	0.000651066	0.011074
KALRN	-1.22764	0.000954997	0.0147245
CRISPLD1	-1.22816	0.00241514	0.0281567
PRKCE	-1.23182	0.00036859	0.00735941
CAPS2	-1.23354	0.00288014	0.0314778
MBD5	-1.23413	0.00233258	0.0276439
POFUT2	-1.23436	4.41457e-05	0.0014994
SEMA3C	-1.23453	0.000107875	0.00296111
FBF1	-1.23666	0.00142209	0.0197877
SPG11	-1.23953	1.67974e-06	0.000124204
TRAPPC9	-1.24115	2.44984e-05	0.000973259
UCKL1-AS1	-1.24292	0.000615726	0.010646
AZIN1	-1.24335	4.65e-06	0.000268611
SNTB1	-1.2434	6.00615e-05	0.00189041
LRBA	-1.24362	1.39081e-05	0.000636705
BAIAP3	-1.2445	0.000459413	0.00855394
HSD11B1L	-1.24495	0.000152477	0.00381109
FAM161B	-1.24505	0.000795532	0.0127665
CERKL	-1.24655	1.00855e-05	0.000491674
KIAA0319	-1.24698	0.00100298	0.0151664
MIPOL1	-1.24755	0.00094993	0.0146981
GIPR	-1.24992	0.00203713	0.0252461
STOML3	-1.25074	8.6116e-06	0.000437775
MAP6	-1.25253	4.98301e-05	0.00164709
IFT88	-1.25474	4.71971e-05	0.00158562
PRR18	-1.25477	0.000699009	0.0116532
STK36	-1.2551	0.00108676	0.0161707
ZNF607	-1.25869	0.00147455	0.0202019
HHAT	-1.25984	0.000482468	0.00886571
GLCCI1	-1.26025	0.00142719	0.0197877
FAM13A-AS1	-1.26258	0.00369823	0.0372391
WLS	-1.26282	3.48649e-06	0.000218139
C1orf158	-1.26597	0.000257233	0.00563058
DUSP19	-1.26598	0.00201366	0.0251383
MAP1A	-1.26796	0.00474977	0.0431542
MYB	-1.26811	0.000146135	0.00370316
TNFAIP8L1	-1.26836	0.000494635	0.00902489
TTLL10	-1.26945	0.000266994	0.005787
KIAA1211L	-1.27269	3.75631e-05	0.00131038
CFAP45	-1.27281	0.000919869	0.0143592
APOBEC4	-1.27433	4.9244e-05	0.00163308
REV3L	-1.27442	0.000530021	0.00950226
WDR90	-1.2746	0.000324582	0.00669705
C9orf117	-1.27516	0.00046522	0.00864124
TPPP3	-1.27589	0.000216935	0.00493743
VWA3A	-1.27601	0.000501379	0.00913462
LRRC48	-1.27777	0.000165567	0.00406139
REC8	-1.28124	6.83519e-05	0.00207935
ZNF474	-1.28269	2.7971e-05	0.00106996
HIST3H2BB	-1.28378	0.00525324	0.0460486
C20orf194	-1.284	6.48544e-05	0.00201257
GBP6	-1.2852	0.000149548	0.00377016
ICAM2	-1.2859	0.000146171	0.00370316
ZBBX	-1.28617	0.000349528	0.00706091
C12orf74	-1.28718	0.00324327	0.0340268
CTF1	-1.28792	0.00263111	0.0295635
CCDC39	-1.28882	5.5762e-05	0.00179531
PRICKLE2-AS1	-1.29094	0.00208691	0.0256164
FKRP	-1.29119	2.89483e-05	0.00109383
PDE7B	-1.2913	0.00125903	0.0182353
GPC4	-1.29134	3.14261e-05	0.00117026
EML1	-1.29173	8.17859e-05	0.00238926
FUZ	-1.29232	4.06808e-05	0.00139707
FMN1	-1.29377	4.79102e-06	0.000272208
SLC26A1	-1.29497	0.00443546	0.0415176
CCDC103	-1.29509	0.000336503	0.00686729
ACACB	-1.29729	0.000494513	0.00902489
DOCK1	-1.2983	3.36232e-05	0.00121975
SPAG17	-1.29939	0.000119109	0.00316274
PTCH1	-1.29978	0.00269406	0.029931
PCYT1B	-1.30097	0.00241424	0.0281567
LINC00494	-1.30134	0.00529388	0.046326
IKBKAP	-1.30248	4.3937e-06	0.000260154
LOC100294362	-1.30327	0.00447146	0.0416276
LINC01571	-1.30332	0.000929599	0.0144237
SRCIN1	-1.30448	0.00272456	0.0302047
RAD51B	-1.3047	0.00203016	0.0251904
TRIP13	-1.3054	0.00054514	0.00970576
HECTD4	-1.30659	0.000141714	0.00363191
CCDC78	-1.30673	3.52459e-05	0.00124643
TRIO	-1.30674	0.00012137	0.00321174
ZNF214	-1.30863	0.00185364	0.023663
MUC16	-1.30974	0.00171975	0.0225186
DNMBP-AS1	-1.31074	0.00130712	0.0186005
ADH6	-1.31439	1.52845e-05	0.00068739
APBB1	-1.31496	2.09048e-05	0.000870788
LRGUK	-1.3158	0.000470462	0.00870983
CCDC60	-1.31994	1.98408e-05	0.00083776
LIG3	-1.32245	6.72022e-05	0.00205246
SPATA18	-1.32513	4.86993e-06	0.000275611
STX2	-1.32582	5.90746e-05	0.00186695
SEMA5A	-1.32804	0.00111555	0.0165131
SLC6A20	-1.32993	0.000337718	0.00686729
LEF1	-1.33018	0.00347248	0.0355866
C14orf37	-1.33275	0.00106121	0.0158914
FANK1	-1.33408	5.55808e-05	0.0017932
CEP128	-1.33475	0.00554682	0.0478351
CCDC88C	-1.33544	3.24722e-05	0.00119482
CLDN16	-1.33686	0.00129595	0.0185035
FABP6	-1.33859	0.00215835	0.0261404
ARMCX2	-1.33862	0.00219709	0.026485
RFX2	-1.33923	0.00016905	0.00411417
FAM188B	-1.33969	0.000749712	0.0122734
INMT-FAM188B	-1.34224	0.000705452	0.0117353
LPIN1	-1.343	0.000108304	0.00296761
SAXO2	-1.34379	4.18534e-06	0.000254647
SYNE2	-1.3458	1.78709e-06	0.000129831
CCDC81	-1.34751	0.00178143	0.0231541
LRRC49	-1.34858	6.34951e-05	0.00198114
WDR19	-1.34944	1.06885e-05	0.000512982
SEC14L4	-1.35064	0.00174507	0.0227772
TNS3	-1.35332	0.00467253	0.0427902
CD38	-1.35348	0.00233225	0.0276439
KCNJ2	-1.35415	0.000190291	0.0044728
AADACP1	-1.35455	0.00425426	0.0404836
AK9	-1.35477	2.91537e-06	0.000192539
PRUNE2	-1.35687	0.000165848	0.00406183
FLJ26850	-1.35798	0.00545119	0.047354
ABCA2	-1.36095	8.71764e-07	7.36188e-05
PCSK5	-1.3611	0.000130404	0.00340416
NEK11	-1.36111	7.69936e-07	6.59475e-05
ZNF608	-1.36295	2.61116e-05	0.001022
LOC100101148	-1.36448	0.000758325	0.012375
EIF4A2	-1.36572	5.08161e-05	0.00167444
PPIL6	-1.36616	3.13162e-06	0.000205068
LOC541473	-1.3665	0.000751199	0.0122847
CES1P2	-1.36889	0.00501717	0.0447922
C2CD3	-1.37032	3.04068e-07	3.09149e-05
NFATC2	-1.37096	4.90598e-05	0.00163047
THAP10	-1.37245	0.00102045	0.0153853
PLAC4	-1.37474	0.00427714	0.0406013
SLC38A6	-1.37692	0.00448996	0.0417017
ARHGAP44	-1.38043	0.000140478	0.00360623
C2orf73	-1.38052	0.00364598	0.0368992
ULK2	-1.38171	6.52975e-05	0.00201822
ADGB	-1.38256	2.31786e-05	0.000937703
ZFHX2	-1.38308	0.000447888	0.00844105
RASA3	-1.38344	0.000161387	0.00397779
PEAK1	-1.38367	2.75316e-06	0.000184558
SRGAP3	-1.38391	2.21473e-07	2.42741e-05
SLC1A4	-1.38495	3.99663e-05	0.00137726
CELSR1	-1.38506	9.58156e-06	0.000470075
AGBL2	-1.38563	0.000473369	0.00875053
LRRC71	-1.3864	0.000268838	0.0058188
NHLRC4	-1.38933	2.75869e-06	0.000184558
SLC51B	-1.38975	0.00230222	0.0273892
FBXO15	-1.39108	8.31605e-05	0.00240667
ADCY9	-1.39212	6.66834e-08	9.63108e-06
MOBP	-1.39274	0.00295301	0.0320027
KLHL6	-1.39559	1.09908e-06	8.74569e-05
DNAJB4	-1.39582	0.000378909	0.0074621
AR	-1.39698	0.000261391	0.00569752
C2orf50	-1.39852	0.0024099	0.0281501
NAV2	-1.39944	3.38906e-05	0.00122101
MTSS1	-1.39977	1.4478e-06	0.000109143
LAMP3	-1.40018	0.00494247	0.0441764
FAM216B	-1.4011	1.15125e-06	8.98808e-05
C9orf171	-1.40223	0.000407603	0.00792635
MOK	-1.40305	2.11632e-05	0.000876133
PCDHA4	-1.40346	0.000162645	0.0040024
TIGD4	-1.40393	0.00568817	0.04862
ZNF132	-1.4059	0.0014925	0.0203755
ALMS1	-1.40748	2.00884e-05	0.000843606
PRR29	-1.40803	6.34278e-06	0.000336843
SEPT5-GP1BB	-1.41011	3.77516e-06	0.000233365
CFAP70	-1.41181	3.64133e-05	0.00127603
BBS9	-1.41198	1.12442e-05	0.000536319
SLC12A7	-1.41321	2.20603e-06	0.000154262
HSPG2	-1.41449	3.84639e-08	6.02746e-06
LY75	-1.4151	3.32001e-06	0.000213116
TEKT1	-1.41522	2.12032e-05	0.000876133
ATP8A1	-1.41528	0.00516293	0.0455411
SGSM1	-1.41578	0.000286344	0.00609525
FAM134B	-1.41714	3.91372e-05	0.00135308
TSPAN19	-1.41852	0.00286481	0.0313546
ANKUB1	-1.42126	5.55972e-06	0.000301474
CLMN	-1.42213	2.30875e-07	2.46065e-05
CASC2	-1.42294	4.33988e-05	0.00148054
C1orf189	-1.42312	0.000256712	0.00562727
AQP7	-1.42701	0.00488325	0.0438385
FAM13A	-1.43021	6.27701e-07	5.575e-05
FMO3	-1.43055	7.13554e-05	0.00215798
RALGAPA2	-1.43231	3.15841e-06	0.00020595
MAK	-1.4338	1.99334e-06	0.000142616
IRAK1BP1	-1.43382	0.000863858	0.0136924
TMPRSS3	-1.43534	6.01745e-07	5.40661e-05
UBXN10	-1.43565	1.07913e-06	8.70289e-05
WDR63	-1.43623	3.51619e-06	0.00021911
KIAA0754	-1.43935	0.00242991	0.028277
GAS2L2	-1.44054	7.8776e-05	0.00233667
MYCBPAP	-1.44293	0.00445671	0.0415906
LONRF2	-1.44345	0.00124686	0.018093
SLFN13	-1.44433	1.27965e-06	9.93754e-05
UTRN	-1.44655	1.14429e-05	0.000544117
DZIP3	-1.44756	5.66346e-07	5.14841e-05
LRP4	-1.45128	0.00103682	0.0155655
CEP83	-1.45201	0.000766991	0.0125032
CFAP47	-1.45295	2.89191e-05	0.00109383
ZFP28	-1.45934	0.00284696	0.0312478
TP73	-1.45963	8.26112e-06	0.000424089
PDK4	-1.46006	0.000643198	0.0110077
ULK4	-1.46051	0.000297283	0.00628484
CROCCP3	-1.4621	0.00253536	0.0289804
CHN2	-1.46256	0.000422127	0.0080837
SNED1	-1.46314	3.90638e-05	0.00135308
WDR35	-1.46369	2.00064e-07	2.24042e-05
PPM1E	-1.46546	0.00309442	0.0330485
SOX6	-1.46657	0.00481596	0.0435493
HIPK1	-1.46657	2.19998e-07	2.42741e-05
FAXDC2	-1.46688	9.85035e-06	0.000481732
SLC7A2	-1.46767	1.5446e-07	1.79475e-05
LDLRAD1	-1.46843	2.6528e-06	0.000179024
PLEKHG7	-1.46893	9.41299e-07	7.82088e-05
RGS22	-1.4693	0.000144364	0.00366941
VPS13B	-1.4723	4.29427e-06	0.000257223
LINC00908	-1.47268	0.00117583	0.0172895
CFAP58	-1.4754	6.11693e-06	0.000327871
CNTRL	-1.47679	4.82676e-05	0.00161456
MID1IP1-AS1	-1.48151	0.00430454	0.0407363
TSPY26P	-1.48175	0.00532478	0.0465437
LDLRAD4	-1.48313	2.02887e-06	0.000143827
TCP11L2	-1.48638	0.000208025	0.00478692
LTBP2	-1.49095	0.000783192	0.0126738
LRRC74B	-1.49383	0.000848153	0.0134573
DNAJA4	-1.49423	2.46896e-07	2.61338e-05
KIF17	-1.49432	0.00482574	0.043599
FOLH1	-1.49577	0.00417235	0.0399501
43348	-1.49715	4.28105e-07	4.12163e-05
CDC14A	-1.4997	3.3781e-06	0.000213116
WDR78	-1.49998	4.35414e-07	4.12815e-05
ANKDD1B	-1.50584	0.00017732	0.00426516
NT5DC3	-1.5065	2.78118e-05	0.00106651
NME9	-1.50728	2.41991e-05	0.000966339
RSPH10B	-1.50775	6.90523e-07	6.04086e-05
RSPH10B2	-1.50775	6.9188e-07	6.04086e-05
ARHGEF26	-1.50857	0.000103964	0.00287417
ENKUR	-1.50908	2.56262e-06	0.000174461
GPR162	-1.50941	8.79414e-05	0.00252142
COL16A1	-1.51041	0.00227642	0.0271239
ANKMY1	-1.51084	2.84958e-05	0.00108734
GRAMD2	-1.5135	7.51081e-06	0.000392135
CHL1	-1.51434	1.00033e-06	8.2229e-05
NEK10	-1.51545	3.58817e-08	5.7762e-06
DRC7	-1.51678	0.00131788	0.0187021
LOC728392	-1.52546	1.08688e-06	8.70289e-05
TEX26	-1.53608	0.000516342	0.00931102
ZNF497	-1.54107	0.00121795	0.0177568
SLC27A2	-1.54302	3.32206e-07	3.3337e-05
ZNF135	-1.54337	0.00474992	0.0431542
CDKL1	-1.54405	4.45932e-05	0.00151128
EFHB	-1.54895	1.05795e-07	1.37391e-05
OR7E47P	-1.5498	1.69263e-05	0.000737555
SLC22A4	-1.55316	2.11965e-08	3.76624e-06
LOC100128531	-1.55739	0.000373689	0.00739436
STEAP3-AS1	-1.55964	4.63034e-05	0.00156581
CCDC113	-1.56091	3.04046e-06	0.000199946
VWA7	-1.56184	3.23527e-06	0.000209196
PYCR1	-1.5638	0.00118	0.0173153
CES1	-1.56469	0.000955466	0.0147245
STK33	-1.56548	9.83721e-07	8.12964e-05
PKD1P1	-1.57258	0.000912823	0.0142637
RSPH4A	-1.57459	9.83305e-08	1.33298e-05
FAM179B	-1.57629	2.1614e-07	2.40304e-05
TPP2	-1.57837	1.84911e-05	0.000789397
ANKK1	-1.57931	0.000160138	0.00395331
CFAP61	-1.5815	9.19147e-06	0.000459556
SNX29	-1.58439	1.208e-08	2.45637e-06
CYP4B1	-1.58496	1.87296e-05	0.000795186
FBXW10	-1.58528	0.000988407	0.0150195
C16orf89	-1.58667	0.000984529	0.0149901
ZMYND12	-1.58691	9.40078e-05	0.00266568
DZIP1L	-1.58816	2.26316e-05	0.00092282
WDR86	-1.59146	0.000345059	0.00698892
RP1	-1.59215	3.73703e-05	0.00130661
NTRK2	-1.59411	0.000123845	0.00327162
LOC553103	-1.59534	6.41435e-06	0.000338319
TBCK	-1.60077	0.00257055	0.0290983
CATSPERG	-1.601	0.00431291	0.0407905
TBC1D19	-1.60275	0.0002769	0.00594336
ERICH3	-1.60516	1.10354e-06	8.74569e-05
WDR93	-1.60614	0.000319618	0.00663895
ESRRG	-1.60944	0.000109354	0.0029858
LRRC46	-1.61067	1.02824e-05	0.000499699
VWA2	-1.61145	5.8908e-07	5.32377e-05
PCSK4	-1.61302	0.000105457	0.00289988
COL21A1	-1.61318	6.35851e-05	0.00198114
TP53BP1	-1.61453	1.34409e-08	2.62932e-06
HDC	-1.61749	0.00211023	0.0257291
SEC14L5	-1.61774	0.000117685	0.00314655
NBEA	-1.61786	3.95083e-07	3.88892e-05
IFT140	-1.62407	1.01136e-06	8.26958e-05
KIAA1407	-1.62484	0.000184136	0.00438464
FSD1L	-1.62962	3.36063e-06	0.000213116
LOC100499484-C9ORF174	-1.6336	4.61837e-06	0.00026854
DCDC5	-1.63384	0.000605897	0.0105158
CCDC180	-1.63672	4.22892e-06	0.000255027
KIF6	-1.63829	1.0451e-05	0.000505278
ARMC4	-1.63847	1.25203e-07	1.56039e-05
NUP62CL	-1.63899	0.000135335	0.00350916
NBEAL1	-1.64101	0.000190443	0.0044728
HACD4	-1.64582	2.1647e-05	0.000887353
TMEM47	-1.64696	0.000144009	0.00366941
TFF3	-1.64889	0.00108248	0.0161473
MAOB	-1.65583	2.8393e-09	7.31309e-07
SAMD15	-1.658	0.000360068	0.00720789
IFT172	-1.6587	9.1015e-09	2.00594e-06
LCA5	-1.66108	3.89884e-08	6.02746e-06
SEMA3E	-1.66139	8.27791e-05	0.00240013
C6orf165	-1.66179	2.25364e-07	2.44462e-05
COL4A5	-1.66744	1.5301e-05	0.00068739
BEST4	-1.66803	0.00138701	0.0195039
PLCB4	-1.6704	1.27158e-07	1.57208e-05
SLC6A16	-1.67114	0.00169975	0.0222988
ENPP5	-1.67171	7.6245e-08	1.06152e-05
LRRC37A6P	-1.67826	0.00405043	0.0393434
CNTN5	-1.67875	0.0039704	0.0390073
SPEF2	-1.68069	1.43102e-06	0.000108407
UMODL1	-1.68207	0.000975322	0.0148834
LOC101927267	-1.68465	4.97115e-06	0.00027936
LINC00886	-1.68511	1.44259e-05	0.000657636
LOC100288162	-1.68685	0.00552479	0.0476949
RAB3B	-1.69019	3.37338e-05	0.0012209
CLDN8	-1.69376	0.00300367	0.032325
KIAA1841	-1.69874	3.90943e-07	3.87284e-05
PPP1R32	-1.70251	1.8621e-05	0.00079275
CSMD1	-1.70359	0.000196695	0.00457102
FAM182A	-1.70719	0.00097158	0.014879
KLHL13	-1.71345	0.000536569	0.00958629
PTGFR	-1.71421	0.00246952	0.0284805
ZNF229	-1.72037	0.00542964	0.0472698
CDON	-1.7219	0.00017911	0.00429334
RGAG4	-1.72461	3.42674e-05	0.00122302
GRM7	-1.72653	0.00188107	0.0239063
UMODL1-AS1	-1.72691	0.00030897	0.00648754
WDR66	-1.72784	1.59034e-08	2.99722e-06
PZP	-1.72807	2.46428e-05	0.000976486
AK8	-1.72944	1.84825e-06	0.000133471
ABCC6P1	-1.73187	0.00182289	0.0234758
LEF1-AS1	-1.73252	0.00552748	0.0476949
C1QL2	-1.73379	0.00348081	0.0356477
SULF1	-1.73383	9.56533e-05	0.00269378
SLC4A8	-1.73582	4.90199e-07	4.56358e-05
CHL1-AS1	-1.73784	0.000151735	0.00380051
LOC200772	-1.73884	0.0023507	0.0277523
LMLN-AS1	-1.7428	0.000973386	0.014879
GRIN3B	-1.74319	2.63047e-08	4.61947e-06
KIF27	-1.74387	4.8293e-08	7.31686e-06
CYP4A22	-1.74744	0.000102042	0.00283469
LOC101928118	-1.7514	9.5696e-05	0.00269378
TUB	-1.75291	1.5846e-07	1.82749e-05
C14orf132	-1.75472	3.6378e-05	0.00127603
SDK1	-1.75485	3.18558e-07	3.21764e-05
ZFHX4	-1.75584	0.000540795	0.00963949
LPAR3	-1.75585	2.77037e-08	4.81048e-06
MAP1B	-1.76306	0.0003165	0.0065919
SAMHD1	-1.76357	1.36866e-07	1.63963e-05
TENM2	-1.76592	0.00438756	0.0412191
CAP2	-1.76623	5.88951e-05	0.00186695
MIPEPP3	-1.7672	0.000215286	0.00490713
HEG1	-1.76721	1.1029e-05	0.000527682
TLDC2	-1.76749	2.26208e-07	2.44462e-05
CNTF	-1.77052	0.00108718	0.0161707
TTBK2	-1.7706	1.08625e-06	8.70289e-05
TTLL9	-1.77067	0.000599483	0.0104447
RAB6B	-1.77349	0.000187858	0.00445952
FTO	-1.77432	4.97463e-08	7.46387e-06
GBP4	-1.78229	0.00558994	0.0480194
PEX6	-1.78393	8.83335e-07	7.41905e-05
ABCA13	-1.78426	3.33609e-06	0.000213116
CCDC108	-1.78872	1.23802e-07	1.55547e-05
AGBL4	-1.79064	0.000768491	0.0125145
LOC100129534	-1.79246	0.00202977	0.0251904
DLL1	-1.79661	5.85122e-05	0.00186443
PRSS54	-1.79733	3.48135e-08	5.70878e-06
LOC100507346	-1.79772	0.00143138	0.0197877
SLC13A3	-1.79835	3.12221e-09	7.90995e-07
CFAP53	-1.79842	4.41756e-06	0.000260568
METRN	-1.79924	7.484e-08	1.06108e-05
LOC100129175	-1.79954	0.000157444	0.00390552
PRPH	-1.80787	4.50943e-06	0.000264909
TDRD1	-1.82132	0.000175803	0.00423847
PIEZO2	-1.8221	0.00334319	0.0347552
MROH9	-1.82961	0.000616001	0.010646
CCDC114	-1.83153	1.84063e-05	0.000787951
ADCY2	-1.83326	1.82198e-05	0.000782137
LOC339260	-1.84056	0.00208252	0.0255829
NCALD	-1.84085	1.99069e-09	5.59348e-07
SCN8A	-1.84118	0.00211349	0.0257383
SPATA32	-1.84148	0.00256906	0.0290983
TMEM212	-1.84254	3.71527e-07	3.70424e-05
RPGRIP1L	-1.84282	1.75819e-06	0.000129174
WNT9A	-1.84486	5.38117e-05	0.00173976
KIAA2012	-1.84878	1.20265e-10	5.63206e-08
DMD	-1.84977	2.63877e-07	2.71968e-05
KCNE1	-1.8504	1.23625e-08	2.48116e-06
DTHD1	-1.85042	5.93384e-10	2.03781e-07
ARMC3	-1.85435	9.12759e-09	2.00594e-06
ALS2CR12	-1.85535	8.06457e-06	0.000415433
EFCAB6	-1.85545	9.98557e-08	1.34189e-05
NEK5	-1.85705	3.93926e-08	6.02746e-06
PLCH1	-1.85721	1.70852e-08	3.18115e-06
GBP1P1	-1.85757	0.00459444	0.042339
ATP8B4	-1.85934	0.00240486	0.0281125
FAM13C	-1.85974	0.0019101	0.024156
HLA-DQA1	-1.85998	0.00194479	0.0244945
ZNF610	-1.86008	0.0003706	0.00736169
KNDC1	-1.86063	1.76538e-08	3.24788e-06
LINC01267	-1.86145	0.00223458	0.0268115
FAM179A	-1.86904	8.29186e-08	1.14413e-05
43169	-1.87346	5.37732e-05	0.00173976
WDR17	-1.87436	0.000647649	0.0110609
AKAP6	-1.87638	3.27034e-10	1.2635e-07
CATSPERD	-1.88135	4.26923e-07	4.12163e-05
INHBB	-1.88529	4.32059e-07	4.12163e-05
CFAP74	-1.8854	2.15e-05	0.00088603
ABCC6P2	-1.88689	6.85379e-05	0.00208091
ARX	-1.89257	0.000433084	0.00822802
GPR75	-1.89435	0.00162378	0.02167
DDX60	-1.89536	0.00117843	0.0173113
DNAI1	-1.89555	2.537e-06	0.000173482
NAV2-AS2	-1.89809	0.000255107	0.005608
CCDC30	-1.89954	6.91689e-06	0.000363584
ZC2HC1A	-1.90395	4.66574e-07	4.39661e-05
CCDC89	-1.90492	1.05451e-06	8.57708e-05
FILIP1	-1.90655	1.38322e-06	0.000105302
FSCN2	-1.90738	0.00157791	0.021229
TTC34	-1.90851	0.00133468	0.0188883
FXYD1	-1.91557	0.000617241	0.010646
FHOD3	-1.91671	0.000785428	0.0126967
SVOP	-1.92018	0.0036566	0.0369824
HLA-DRB5	-1.92534	0.00268063	0.0298677
BATF2	-1.92583	0.00310618	0.0331283
OSBPL6	-1.92771	2.20509e-09	5.92612e-07
MDH1B	-1.92833	6.40335e-09	1.52242e-06
CCDC33	-1.92983	4.62914e-09	1.11779e-06
DCDC1	-1.9304	0.0040203	0.0391986
ABCD2	-1.9387	0.000412156	0.00797179
ENPP3	-1.9416	3.21376e-05	0.00119388
NFASC	-1.94419	2.69682e-05	0.00104453
KCTD12	-1.94421	2.17133e-10	9.06911e-08
ITGA9	-1.94472	1.04953e-05	0.000505278
ASTN2	-1.95101	5.68036e-05	0.00182504
VWA3B	-1.95146	3.99063e-09	9.94696e-07
CXXC4	-1.96326	2.54102e-07	2.67135e-05
FRMPD2B	-1.96501	0.000368257	0.00735941
CES1P1	-1.96553	1.52002e-05	0.000686852
SLC13A4	-1.96701	0.0010962	0.0162735
RYR3	-1.97066	0.00244247	0.0283804
CCDC40	-1.97278	1.33988e-08	2.62932e-06
NRCAM	-1.97329	0.00409508	0.0396108
MAATS1	-1.97456	8.04774e-10	2.59104e-07
CFAP52	-1.97821	4.1368e-10	1.48675e-07
CACNA1F	-1.97912	0.00266746	0.0298069
ACSBG1	-1.98678	8.36872e-09	1.90191e-06
ADAMTS13	-1.9872	0.000266542	0.00578531
GLIS3	-1.99143	5.52188e-13	6.09537e-10
PRMT8	-2.00685	0.000661402	0.0111708
ITM2A	-2.00768	0.00290902	0.0317711
DNAH11	-2.01867	6.31539e-12	4.64752e-09
KIAA1456	-2.02326	1.65562e-07	1.89526e-05
LINC01522	-2.02356	0.00186295	0.0237346
WDR49	-2.02901	5.13152e-06	0.000287328
SH3RF3	-2.02973	1.81271e-07	2.04479e-05
FOCAD	-2.03065	9.58949e-11	4.63112e-08
DNAJC6	-2.0327	0.00211107	0.0257291
TTC7B	-2.03364	7.10288e-07	6.16673e-05
GBP1	-2.03423	0.00110817	0.0164353
LRRC6	-2.03601	3.03291e-10	1.20181e-07
DYNC2H1	-2.03665	1.3853e-12	1.33802e-09
SERPING1	-2.03678	0.00492573	0.0440522
DNAH7	-2.03888	2.99051e-11	1.92564e-08
RFX3	-2.04622	4.28202e-11	2.44671e-08
DCDC2	-2.05121	1.51159e-06	0.000112851
FHAD1	-2.05684	6.69248e-13	6.89504e-10
TIMP4	-2.05978	1.6311e-05	0.000723238
ZSCAN1	-2.06674	0.00383899	0.038202
DNAH3	-2.06749	7.83045e-10	2.57472e-07
ABCA5	-2.07316	1.56222e-08	2.98056e-06
DLEC1	-2.08303	1.01761e-07	1.3557e-05
ECT2L	-2.08576	1.9597e-12	1.68251e-09
JAM3	-2.08871	0.00231047	0.0274662
CROCC	-2.08926	2.22412e-09	5.92612e-07
C1orf168	-2.09724	4.77785e-06	0.000272208
PROS1	-2.10574	2.04431e-06	0.000144259
EML6	-2.10582	0.000482051	0.00886571
KIAA1211	-2.11104	7.72389e-07	6.59475e-05
IGFBP5	-2.11367	5.13075e-07	4.74515e-05
SDK2	-2.11506	0.00266252	0.0297732
SPATS1	-2.12869	0.000116097	0.00310946
CLGN	-2.13395	0.00448175	0.0416733
C2orf40	-2.14013	7.66621e-05	0.00228998
SLC16A12	-2.14148	0.00127784	0.0184214
SEC14L3	-2.14747	1.83066e-08	3.32835e-06
PPP1R9A	-2.15344	3.33272e-05	0.00121759
ANKFN1	-2.16469	3.50934e-08	5.70878e-06
GLIS3-AS1	-2.16882	2.09843e-05	0.000871752
THSD4	-2.17018	4.28919e-07	4.12163e-05
CH25H	-2.1716	3.43529e-05	0.00122325
GRM5-AS1	-2.17412	0.000338165	0.00686729
LAG3	-2.17415	0.000910068	0.0142494
ANKRD24	-2.17624	6.52016e-05	0.00201822
LOC101928233	-2.17976	0.000602137	0.010474
SYNE1	-2.20103	1.3755e-11	9.24215e-09
CIITA	-2.20661	0.000325705	0.00670232
ZNF233	-2.20862	0.000256581	0.00562727
ISLR	-2.21742	0.00395827	0.0389492
TTC21B	-2.21931	2.88689e-06	0.000191476
CFAP57	-2.22652	3.06753e-12	2.49503e-09
LOC101927416	-2.22782	4.18297e-06	0.000254647
ANOS1	-2.23035	1.78943e-06	0.000129831
GRM5	-2.23546	1.81061e-05	0.000779421
MYEF2	-2.23874	4.0015e-05	0.00137726
ENTPD5	-2.2422	9.37527e-06	0.000464376
CFAP43	-2.244	6.0837e-07	5.43454e-05
CNGA4	-2.24431	1.85118e-10	7.94672e-08
WARS	-2.24699	0.00294102	0.0319849
FMOD	-2.24964	0.00411356	0.0396921
VCAN	-2.25087	8.24338e-05	0.00239727
ASCL3	-2.26562	0.00176576	0.0230085
MS4A8	-2.27622	6.96032e-15	1.53664e-11
CDHR3	-2.2816	3.22842e-14	5.54356e-11
FRMPD2	-2.28342	9.82678e-09	2.10921e-06
CDHR4	-2.28646	4.38395e-06	0.000260154
STAC2	-2.30198	0.00202293	0.0251904
PNMAL2	-2.30398	0.00160875	0.0215689
HYDIN	-2.31569	4.80696e-13	5.71436e-10
ITIH5	-2.32796	0.00143473	0.0197968
ZNF833P	-2.33085	0.000533889	0.00954945
MYLK	-2.33696	4.65819e-06	0.000268611
SIAH3	-2.3421	0.000100628	0.00280199
CFAP54	-2.34221	3.15392e-08	5.2979e-06
SRD5A2	-2.34682	1.07975e-08	2.22487e-06
ZNF157	-2.3499	0.000189987	0.0044728
ABCC6	-2.36265	5.98286e-08	8.80563e-06
KCNMB2	-2.36593	0.000899097	0.0141206
C1orf87	-2.37382	4.59133e-11	2.44671e-08
MSRB3	-2.39356	0.00168907	0.0222531
ENAM	-2.39492	0.000175601	0.00423847
APOL4	-2.39815	2.0656e-05	0.000862751
GIPC2	-2.40613	2.8156e-07	2.88161e-05
FTO-IT1	-2.41649	5.79691e-06	0.000312144
PCDH17	-2.41942	8.00293e-06	0.000413636
ADCY5	-2.43486	0.000972331	0.014879
SMC2-AS1	-2.43831	4.71028e-06	0.000269602
STRA6	-2.44342	2.13678e-09	5.89674e-07
DNAH6	-2.44363	1.01877e-13	1.57441e-10
TSPAN11	-2.46184	2.85442e-06	0.000190139
LOC653513	-2.47427	4.33955e-06	0.000258932
KLHL32	-2.47435	7.5835e-08	1.06152e-05
SHANK2	-2.47551	9.59457e-15	1.85343e-11
TXLNB	-2.48	3.9252e-08	6.02746e-06
FOXI2	-2.48219	0.000195737	0.00456936
DNAH10	-2.48403	1.3684e-15	4.22944e-12
CCDC8	-2.48643	8.28748e-06	0.000424089
FGF14	-2.49333	0.00354556	0.036167
DNAH2	-2.50469	1.7451e-09	5.1863e-07
SFTPB	-2.52773	0.000523584	0.00943062
CRLF1	-2.54199	0.000670809	0.0112559
GJA4	-2.57014	2.61221e-05	0.001022
DNAH1	-2.5881	8.50333e-16	3.28526e-12
SOX5	-2.59338	6.5779e-05	0.00202904
CSPG5	-2.6119	0.000677309	0.0113403
HCN4	-2.61318	5.90339e-05	0.00186695
SKAP1	-2.62098	3.70976e-08	5.91038e-06
CFAP46	-2.62499	1.26892e-09	3.92199e-07
KIF26B	-2.64134	7.7952e-06	0.000404995
MPDZ	-2.6441	4.64513e-13	5.71436e-10
KAAG1	-2.66574	8.00279e-05	0.00236473
PNMAL1	-2.66769	0.00149994	0.020441
BCO2	-2.68679	3.46577e-11	2.06e-08
TMEM232	-2.69062	5.4227e-12	4.19012e-09
NWD1	-2.69238	4.46585e-17	3.3387e-13
HSPA12A	-2.70101	1.69904e-05	0.000737555
BSND	-2.7058	0.000153911	0.00383636
DSCAML1	-2.72447	3.36389e-11	2.06e-08
BTNL9	-2.73355	0.00586161	0.0498818
FOXI1	-2.7457	5.34928e-06	0.000294191
KLK12	-2.75978	0.00146094	0.0200687
SLIT1	-2.76279	3.3817e-10	1.27465e-07
CLCNKB	-2.76535	0.000397645	0.0077689
PDE8B	-2.79239	1.58635e-10	7.00441e-08
ZNF667-AS1	-2.83464	1.4701e-05	0.000668202
DNAH5	-2.87501	1.36297e-21	2.10633e-17
CLCNKA	-2.89021	0.000240046	0.00532999
PTPRT	-2.90326	2.99612e-08	5.14468e-06
DNAH9	-2.91464	6.48124e-17	3.3387e-13
KCNN3	-2.94761	0.000235691	0.00526355
SSC5D	-2.9666	1.31213e-07	1.59667e-05
KCNB1	-2.9695	2.01432e-06	0.000143453
SCNN1G	-3.00583	7.85725e-07	6.67176e-05
FMN2	-3.02784	3.38951e-05	0.00122101
SERPINB11	-3.07779	0.000407755	0.00792635
PKHD1L1	-3.12452	7.43789e-05	0.00224065
LINC01101	-3.14722	8.82232e-08	1.20655e-05
BICC1	-3.14875	3.65953e-10	1.34653e-07
SLC23A1	-3.17115	5.70479e-08	8.47709e-06
PCDHB1	-3.25024	1.76367e-06	0.000129174
LINC01436	-3.28817	2.27681e-09	5.9637e-07
CDH22	-3.29908	4.09126e-06	0.000250898
NRXN3	-3.35287	4.30266e-07	4.12163e-05
NELL2	-3.36638	6.97319e-11	3.47625e-08
ADGRF5	-3.6305	1.19817e-07	1.51774e-05
DPYS	-3.88735	0.000417696	0.00805877
CRISP2	-3.94987	2.16259e-05	0.000887353
GFRA1	-3.98446	2.98372e-05	0.00111648
C4A	-4.02461	1.31582e-05	0.00061434
SCG2	-4.03437	1.03998e-07	1.36202e-05
C4B_2	-4.06207	9.04221e-06	0.000455174
C4B	-4.06207	9.03844e-06	0.000455174
C8orf34	-4.13076	1.25049e-09	3.92199e-07
CXCL10	-4.26022	0.000139861	0.00359636
CXCL9	-4.37318	0.000490896	0.00897788
CXCL11	-4.76106	0.000152651	0.00381109
CACNA1H	-6.38949	7.05675e-08	1.00977e-05

## Sheet: Supplementary Table S3
Table S3. Cigarette Smokers vs Non-Smokers_Differentiallly Expressed Genes
Gene	Log Fold Change	P Value	FDR Value
HBB	5.11082	0.000196635	0.0151184
APOC1	4.58749	2.45892e-09	3.32715e-06
COMP	4.58427	6.21542e-08	3.43047e-05
SLC22A16	4.30945	0.000195689	0.0151184
APOE	4.27419	1.58542e-12	4.90023e-09
SFRP2	4.22905	6.17873e-05	0.00682043
HBA2	3.9071	0.000370029	0.0230517
APOC2	3.88435	1.66732e-05	0.00274115
SCG3	3.85386	0.000564594	0.0293779
RNASE1	3.6263	8.11452e-16	5.20246e-12
CACNG4	3.57052	2.51836e-06	0.000623759
APOC4-APOC2	3.45521	6.6596e-05	0.00714704
STATH	2.89739	1.7103e-08	1.32155e-05
SDS	2.80714	7.87128e-06	0.00160056
BPIFB2	2.80631	1.11795e-05	0.00200893
CCL5	2.79275	3.72944e-08	2.13462e-05
HS3ST4	2.60409	0.000911065	0.038208
FOLR2	2.59881	0.000693499	0.0327747
VSIG4	2.52022	0.000558836	0.0291765
GPX2	2.51248	1.79064e-20	2.76726e-16
LINC00342	2.51177	0.000530469	0.0280749
AKR1B10	2.49745	1.88518e-08	1.38731e-05
GPNMB	2.48162	4.18345e-07	0.000161627
HLA-L	2.46193	1.86705e-05	0.00294423
TFF1	2.44541	0.000619073	0.0311634
AZGP1	2.40515	6.10552e-06	0.00134792
AKR1B15	2.3975	1.00431e-05	0.00186996
ANGPTL4	2.39008	0.000495402	0.0271487
FGFBP1	2.36493	6.83623e-06	0.00144722
CA2	2.36223	0.00015752	0.0130877
LYPD3	2.36059	0.000502356	0.0274326
PTTG3P	2.35004	0.000868774	0.0371912
HIST1H2BJ	2.33653	0.000243314	0.0174892
GZMM	2.27034	0.000442323	0.0252239
BPIFA2	2.23248	0.00013102	0.0115321
SMIM6	2.22458	3.45088e-06	0.000808029
SHISA8	2.18816	0.000425427	0.0244407
FAM83C	2.17112	0.0003482	0.0223553
PRR4	2.17024	0.00087556	0.0373782
LY6D	2.16494	0.000100533	0.00971022
AKR1C2	2.1614	1.72537e-07	8.88529e-05
FOSL1	2.1519	0.000724907	0.0330464
ANKRD36C	2.13173	0.000480912	0.0266086
KISS1	2.11223	0.000746513	0.0334914
ANKRD36	2.11084	0.000450397	0.0255761
PYROXD2	2.10302	0.00109434	0.0442721
ABLIM2	2.1004	1.86061e-05	0.00294423
CD52	2.09628	3.22744e-05	0.00415641
CERS3	2.08772	0.000108012	0.0101781
LY9	2.07582	0.000245814	0.0175871
STC1	2.00349	0.000720585	0.0330464
HIST1H1C	1.95408	2.59091e-06	0.000625625
CLCA4	1.89581	0.000581118	0.0299353
SNCG	1.87829	0.000388779	0.0236346
PERM1	1.84967	0.000645625	0.0320802
PLAT	1.80876	0.000347311	0.0223553
SLC7A11	1.77692	0.000708794	0.0329851
TCN1	1.76671	0.000328924	0.021604
GLYATL2	1.76466	0.00125686	0.0482759
JPH2	1.74016	0.00121362	0.0475053
CSTA	1.73284	1.26667e-05	0.00217501
PADI1	1.73077	0.00127215	0.0486627
SYT5	1.71658	0.000553142	0.0289771
MALAT1	1.6663	0.000169166	0.0136874
FABP5	1.63314	0.000700935	0.0329248
UPK3BL	1.62723	9.11591e-06	0.00176097
IFITM10	1.61422	0.000197709	0.0151257
DAPL1	1.61039	4.86646e-05	0.00570686
MROH6	1.60999	1.73308e-05	0.0027899
KLRK1	1.57881	0.0013172	0.0495279
A2M-AS1	1.56438	0.00108041	0.0438232
PRRX2	1.56298	0.000360027	0.0227013
PI3	1.56132	0.000371417	0.0230517
ACP5	1.55512	1.01816e-05	0.00187316
GPT	1.54842	0.000225915	0.0164798
B3GAT2	1.54376	0.00026204	0.0184911
LSP1	1.53241	0.000212392	0.0159335
CABYR	1.53177	0.000210237	0.0159265
LINC01133	1.50607	0.000123755	0.0112347
TNFRSF18	1.50321	1.4828e-06	0.000458305
ADIRF	1.50146	9.52528e-05	0.00925809
MMP28	1.47154	0.00121053	0.0475053
FSCN1	1.45619	0.000683871	0.0326558
S100A4	1.44227	0.000464198	0.0261814
CYP26A1	1.42955	0.000774532	0.0341015
STAB1	1.42867	0.000825902	0.0360551
ABCC3	1.42533	8.31675e-05	0.00823891
E2F1	1.39828	0.00124724	0.0481871
POLR2J2	1.37248	4.74944e-05	0.00564599
ALDH3A1	1.35533	0.000394573	0.0236346
SFN	1.33866	0.000391256	0.0236346
S100A14	1.33558	2.14718e-07	9.75957e-05
CDC42EP5	1.33514	0.000211584	0.0159335
CCDC34	1.3292	0.000676414	0.0326558
AKR1C4	1.32044	0.00116328	0.0465734
NCMAP	1.31596	0.000733992	0.033341
SEMA4G	1.31302	0.000741532	0.03341
MDFI	1.3096	0.00118941	0.0473742
UGT1A3	1.30814	0.000391003	0.0236346
UGT1A1	1.30806	0.000388904	0.0236346
UGT1A5	1.30796	0.000393723	0.0236346
UGT1A7	1.3069	0.00040028	0.0238839
UGT1A4	1.30669	0.000393042	0.0236346
UGT1A9	1.30661	0.000402235	0.0239083
UGT1A8	1.28987	0.0004135	0.0240776
AKR1C3	1.28784	9.75715e-06	0.00183887
LAD1	1.2734	1.87746e-06	0.000551461
S100A16	1.27219	8.33793e-06	0.00167343
AKR1C1	1.26628	0.000747673	0.0334914
UGT1A10	1.25441	0.000361365	0.0227013
UGT1A6	1.23577	0.000723555	0.0330464
DGKA	1.19109	3.72221e-05	0.0046375
POLR2J3	1.1895	0.000329917	0.021604
SLX1B	1.18541	2.02216e-05	0.00306377
SLX1A	1.18541	2.02085e-05	0.00306377
NME4	1.15463	0.000587619	0.0300698
BOK	1.15102	0.000120867	0.0111183
PACSIN3	1.11842	8.13017e-05	0.00815868
HOMER3	1.11391	0.000327365	0.021604
LIME1	1.09761	4.8745e-05	0.00570686
KNOP1	1.07213	0.000609429	0.0307782
SDC1	1.06012	0.000318996	0.0213409
CD68	1.05037	0.000809863	0.035455
IL20RB	1.03254	0.00104	0.0426318
CRAT	1.01828	0.000226073	0.0164798
ACP6	1.00145	0.000761929	0.0337388
SOX15	0.994965	0.000755953	0.0336977
TRIM16L	0.988054	0.00029423	0.0201761
MARCKSL1	0.959072	0.000282059	0.0195468
SLX1B-SULT1A4	0.95307	0.000657021	0.0322336
SLX1A-SULT1A3	0.95307	0.000647665	0.0320802
C9orf89	0.950547	0.00130601	0.0494682
CCDC64	0.949206	0.000598896	0.0303454
HN1	0.936534	0.000545293	0.0286869
GLTP	0.908997	0.000908143	0.038208
TXN	0.906043	0.000654955	0.0322336
EIF6	0.901062	0.000705218	0.0329258
ACADVL	0.892052	0.0007579	0.0336977
EIF2S2	0.885592	0.00105509	0.043136
BOLA2	0.856326	0.000994503	0.0409841
BOLA2B	0.856326	0.000981491	0.040556
TSPO	0.838524	0.000586784	0.0300698
HSPG2	-0.846509	0.000855992	0.0369511
43165	-0.855197	0.000668175	0.0324067
PRDM2	-0.85633	0.00122214	0.0475741
TNFRSF19	-0.863663	0.00113717	0.0456465
HECTD1	-0.881498	0.00124104	0.0480677
UBR2	-0.885749	0.00074023	0.03341
ATP9A	-0.888388	0.000911612	0.038208
MED13L	-0.891191	0.00125891	0.0482759
P4HA2	-0.897546	0.00117145	0.0467794
WDR11	-0.897704	0.000912305	0.038208
CTNNAL1	-0.902427	0.000300498	0.0204577
PRKDC	-0.914649	0.000998512	0.0410399
FHAD1	-0.919804	0.00090314	0.038208
FAM216B	-0.931838	0.00107691	0.0437964
CACHD1	-0.939247	0.000364254	0.0227902
WDR78	-0.93978	0.00132717	0.049599
ACADM	-0.946508	0.000678829	0.0326558
STXBP1	-0.947947	0.0004687	0.0262756
TEAD1	-0.948422	0.000359071	0.0227013
CERKL	-0.952757	0.000668936	0.0324067
EFHC2	-0.953474	0.00120771	0.0475053
APPL2	-0.955107	0.000142635	0.0121784
IFT172	-0.962296	0.000691786	0.0327747
PRSS12	-0.966351	0.000170584	0.0137302
AMOT	-0.970528	0.000160479	0.0131219
ADCY9	-0.979815	0.000121887	0.0111458
FNDC3A	-0.987697	0.00132254	0.049599
CLMN	-0.988216	0.000281311	0.0195468
CHST9	-0.988814	0.000631737	0.0316217
HDAC4	-0.992317	0.000943088	0.0391787
PRICKLE2	-0.997826	0.000863443	0.0370657
UBXN10	-1.00286	0.000578181	0.0298836
FBLN5	-1.0082	0.00111121	0.0447206
IKBKAP	-1.01058	0.000328821	0.021604
RANBP2	-1.01077	0.000184609	0.0145558
STOX1	-1.01243	0.000153513	0.0128636
APBB1	-1.01838	0.000899077	0.038208
SQLE	-1.01935	0.000131335	0.0115321
WNK1	-1.0219	0.000469269	0.0262756
WLS	-1.02601	0.000150147	0.0127493
KDM1B	-1.03482	0.000348624	0.0223553
CCDC33	-1.03493	0.00125762	0.0482759
SLC13A3	-1.03615	0.000479118	0.0266086
LDLRAD4	-1.03645	0.00076469	0.0337643
FBXL3	-1.03874	0.00129378	0.0492859
DTHD1	-1.04164	0.000352563	0.0225145
POLR1A	-1.0436	0.000704645	0.0329258
MAK	-1.04566	0.000451811	0.0255761
PLEKHG7	-1.04673	0.000403988	0.0239204
LCA5	-1.04767	0.0004102	0.0240776
TUB	-1.04915	0.00132872	0.049599
LRBA	-1.05316	0.000218247	0.0162154
ETNK1	-1.05599	0.000710757	0.0329851
NCALD	-1.05809	0.00041767	0.0240846
WDR66	-1.06716	0.000382247	0.023629
STEAP3	-1.06747	0.000481347	0.0266086
FYCO1	-1.07905	0.000152554	0.0128636
SAXO2	-1.08316	0.000188397	0.0147045
TMPRSS3	-1.08675	0.000134988	0.0117197
TRIO	-1.0929	0.00121652	0.0475053
NIN	-1.09818	0.000268641	0.0188708
PRKAR1A	-1.10205	4.27e-05	0.00511991
MTSS1	-1.10215	0.000131009	0.0115321
ARMC4	-1.11542	0.000261258	0.0184911
EIF4A2	-1.11608	0.000862355	0.0370657
CFAP58	-1.12103	0.000512635	0.0276255
CYP2U1	-1.12536	0.000510725	0.0276255
DNAJA4	-1.135	7.64534e-05	0.00790986
IPMK	-1.13696	0.001298	0.0492859
FMN1	-1.13822	5.24823e-05	0.0060982
SNTB1	-1.13979	0.000225287	0.0164798
FOCAD	-1.14009	0.000188147	0.0147045
UBR3	-1.14156	0.00123609	0.0479962
DNER	-1.14965	9.03708e-05	0.00883918
WDR35	-1.15034	3.661e-05	0.00459976
PLCH1	-1.16191	0.000315179	0.0211773
PEAK1	-1.16477	7.14086e-05	0.00750713
LPAR3	-1.16653	0.000165245	0.0134405
EGFR	-1.16856	0.000177698	0.0141554
PCDHAC2	-1.17161	0.000941437	0.0391787
DCBLD2	-1.18139	2.60517e-05	0.00358525
SLC27A2	-1.1842	7.67749e-05	0.00790986
DOCK1	-1.19702	0.000124886	0.0112347
TMEM209	-1.20029	0.000414432	0.0240776
NBEA	-1.20041	0.000139765	0.0120455
ABCA5	-1.20151	0.000700119	0.0329248
EZR-AS1	-1.20585	3.94052e-05	0.00482353
CFAP52	-1.21947	8.06012e-05	0.00814125
PCDHAC1	-1.22127	0.000336304	0.0218372
RALGAPA1	-1.223	0.0013162	0.0495279
SNED1	-1.2232	0.000517212	0.0276255
CREBRF	-1.22534	0.000413145	0.0240776
MUC15	-1.22588	0.0001585	0.0130987
PRR18	-1.22741	0.00090024	0.038208
KIAA1456	-1.22749	0.00106516	0.0434329
ZDHHC2	-1.23107	0.000592913	0.0301572
CRIM1	-1.23164	0.000430623	0.0246476
DNAH6	-1.23415	8.91883e-05	0.00877908
AKAP11	-1.24128	0.000293651	0.0201761
PRPH	-1.25006	0.00121109	0.0475053
DNAH11	-1.25115	1.26504e-05	0.00217501
FSD1L	-1.2561	0.000279692	0.0195468
ASXL2	-1.25644	0.000332078	0.0216538
OSBPL3	-1.25753	1.14087e-05	0.00202656
MAOB	-1.26249	4.52408e-06	0.00104351
CNGA4	-1.2742	0.000175498	0.0140526
CAPN13	-1.27492	0.000304945	0.0206694
RFX3	-1.29092	1.99999e-05	0.00306377
SLC6A20	-1.29249	0.000482102	0.0266086
ZNF608	-1.29973	5.7333e-05	0.00649151
IGFBP7-AS1	-1.3034	0.000717723	0.0330464
SNX29	-1.30506	2.20274e-06	0.000582736
VPS13B	-1.30836	3.96395e-05	0.00482353
DNAH3	-1.30892	6.76216e-05	0.0071577
CFAP57	-1.30933	2.36968e-05	0.00332918
GRIN3B	-1.31089	2.24027e-05	0.00320566
VWA3B	-1.31096	5.57761e-05	0.00643257
CD164	-1.3183	7.2363e-06	0.00149106
SLC22A4	-1.32834	1.41015e-06	0.000444745
HYDIN	-1.34845	1.38866e-05	0.00233265
NT5DC3	-1.35115	0.00015399	0.0128636
EFHB	-1.35753	2.77133e-06	0.000658893
HIPK1	-1.36314	1.36428e-06	0.00043924
AKAP6	-1.38084	2.51085e-06	0.000623759
ZC2HC1A	-1.38151	0.000189864	0.0147445
CHL1	-1.38477	7.12243e-06	0.00148743
DYNC2H1	-1.38712	8.1683e-07	0.000286893
AZIN1	-1.38748	3.5208e-07	0.000139514
CA8	-1.3897	0.000962038	0.0398588
ENPP5	-1.39784	5.76792e-06	0.00129185
RALGAPA1P	-1.39876	0.000383783	0.0236294
ABCA13	-1.39906	0.000227432	0.0165011
DMD	-1.40192	7.47779e-05	0.00780823
PCDHA4	-1.40321	0.000160062	0.0131219
CHN2	-1.40328	0.000686258	0.0326558
PRICKLE2-AS1	-1.40919	0.000800992	0.0351663
SP4	-1.41266	0.00129569	0.0492859
SULF1	-1.4205	0.0012173	0.0475053
HIPK3	-1.42209	2.91575e-05	0.00391826
GRAMD2	-1.428	2.22249e-05	0.00320566
MDH1B	-1.43961	1.0349e-05	0.00188158
PDE7B	-1.44775	0.00031348	0.0211551
LOC553103	-1.44814	3.75105e-05	0.0046375
PCDHB11	-1.46077	0.00110145	0.0444433
FAM179B	-1.46918	1.21024e-06	0.000404515
CAP2	-1.47152	0.00072014	0.0330464
SH3RF3	-1.47694	0.000102676	0.00985566
ADH6	-1.48558	1.13068e-06	0.0003883
TTBK2	-1.51614	2.44442e-05	0.00340324
SEMA3C	-1.51961	2.22476e-06	0.000582736
ACSBG1	-1.52456	6.68091e-06	0.00143398
FTO	-1.53315	2.06132e-06	0.000582736
INHBB	-1.53503	3.09865e-05	0.00402408
SLC7A2	-1.54367	3.62039e-08	2.13462e-05
HACD4	-1.54578	6.11687e-05	0.00680073
CHL1-AS1	-1.55286	0.00063227	0.0316217
DNAH1	-1.55334	4.93975e-07	0.000186193
WNT9A	-1.55422	0.000570481	0.0295846
C1orf87	-1.55718	8.6775e-06	0.00169749
DNAH7	-1.56712	1.99643e-07	9.34935e-05
TMEM38B	-1.57087	0.000520632	0.027649
NWD1	-1.57119	3.34674e-07	0.000136107
TTC21B	-1.573	0.000650935	0.0321391
TMEM232	-1.57772	2.23757e-05	0.00320566
CATSPERD	-1.58286	1.68759e-05	0.00274526
C12orf74	-1.59609	0.000295057	0.0201761
GLIS3	-1.60844	3.46942e-09	3.82974e-06
ANOS1	-1.6099	0.00041603	0.0240799
LONRF2	-1.61515	0.00032522	0.021604
SCGB1A1	-1.63158	0.000140299	0.0120455
SYNE1	-1.63786	2.89456e-07	0.000127807
C14orf132	-1.63979	0.000105643	0.010016
RAB6B	-1.63979	0.00051414	0.0276255
CFAP54	-1.64612	6.04851e-05	0.00677345
TCP11L2	-1.6466	4.27377e-05	0.00511991
DNAJB4	-1.64972	3.03723e-05	0.00401174
CXXC4	-1.66126	9.61204e-06	0.00183388
TDRD1	-1.66802	0.000518402	0.0276255
DSCAML1	-1.669	2.09822e-05	0.00311788
BCO2	-1.66954	1.65163e-05	0.00274115
MS4A8	-1.67175	5.17775e-09	5.33446e-06
FABP6	-1.69051	0.000125424	0.0112347
LY75	-1.69236	3.43703e-08	2.12464e-05
HS3ST6	-1.69577	0.000545745	0.0286869
DNAH2	-1.69638	2.70802e-05	0.00367102
ECT2L	-1.69667	6.25653e-09	6.04302e-06
STEAP3-AS1	-1.70975	8.62924e-06	0.00169749
NAV2-AS2	-1.71424	0.000850504	0.0368171
GLIS3-AS1	-1.72443	0.00050528	0.0274951
HEG1	-1.74831	1.31165e-05	0.0022275
DCDC2	-1.7502	3.09742e-05	0.00402408
KCTD12	-1.75104	8.37804e-09	7.19301e-06
LOC100128531	-1.75368	6.72932e-05	0.0071577
SLIT2	-1.75993	5.23943e-06	0.00119074
DNAH9	-1.77506	1.06361e-07	5.66796e-05
KIAA1211	-1.79314	2.15711e-05	0.00317485
DNAH10	-1.79711	3.02434e-09	3.59525e-06
LY75-CD302	-1.8016	6.66657e-09	6.0603e-06
LINC01101	-1.8286	0.000735685	0.033341
CDHR3	-1.83861	5.20432e-10	8.9364e-07
MYEF2	-1.85771	0.000485693	0.0267114
ITGA9	-1.86593	2.07789e-05	0.00311764
TSPAN19	-1.90289	8.28236e-05	0.00823891
MYLK	-1.91435	0.00013377	0.0116795
LOC653513	-1.92112	0.000233024	0.0168278
SRD5A2	-1.9236	1.89125e-06	0.000551461
CDC14A	-1.95034	2.58353e-09	3.32715e-06
SHANK2	-1.95616	4.1327e-10	7.98335e-07
TMEM47	-1.97569	6.52855e-06	0.00142102
MPDZ	-1.97742	2.37098e-08	1.59309e-05
TTC7B	-1.98241	1.23025e-06	0.000404515
SPOCK1	-1.98594	0.000204064	0.015535
ZNF483	-2.02124	0.000413979	0.0240776
METRN	-2.04314	1.37606e-09	2.12657e-06
MEGF10	-2.05891	5.75474e-05	0.00649151
PCDHB1	-2.07083	0.000935255	0.0390633
GLRB	-2.0712	0.00084785	0.0368053
PROS1	-2.09937	2.15849e-06	0.000582736
ERP27	-2.13122	0.000103608	0.00988365
SLC16A12	-2.14844	0.00120011	0.0475053
GRM5	-2.14904	3.33864e-05	0.00426408
ANKFN1	-2.17005	3.03302e-08	1.95301e-05
GJA4	-2.17994	0.000254666	0.0181365
THSD4	-2.19123	3.31993e-07	0.000136107
PDE8B	-2.21918	1.83984e-07	8.88529e-05
SMC2-AS1	-2.22021	2.33651e-05	0.0033127
FRMPD2B	-2.2259	6.43375e-05	0.00700191
WDR17	-2.23377	6.28617e-05	0.00688982
SLIT1	-2.23989	1.82612e-07	8.88529e-05
MYCT1	-2.25625	0.000686756	0.0326558
DNAH5	-2.30163	5.12082e-15	1.97843e-11
KCNB1	-2.3044	0.000113274	0.0106093
KLHL32	-2.3297	3.11874e-07	0.00013388
NELL2	-2.34195	2.10667e-06	0.000582736
HSPA12A	-2.35267	0.000118605	0.0110417
C1QL2	-2.43488	7.9582e-05	0.00814125
KIF26B	-2.45683	2.62154e-05	0.00358525
ZNF233	-2.46032	5.63726e-05	0.0064532
CRLF1	-2.51291	0.00075882	0.0336977
CLDN8	-2.52105	1.89886e-05	0.00296413
TSPAN10	-2.52606	0.000358635	0.0227013
DNAJC6	-2.54392	0.000179013	0.014187
PCDH19	-2.56205	8.02874e-05	0.00814125
SCUBE2	-2.56933	0.000593231	0.0301572
HLA-DQB1	-2.59921	0.00131149	0.0495279
ST8SIA5	-2.60823	3.57009e-05	0.00452231
MSRB3	-2.62869	0.000640236	0.0319168
FRMPD2	-2.63811	6.63004e-11	1.70768e-07
PKHD1L1	-2.66142	0.000516398	0.0276255
ARX	-2.67728	1.62159e-06	0.000491375
SLC23A1	-2.6899	2.54283e-06	0.000623759
ITGBL1	-2.82929	0.000221321	0.0163651
FMN2	-2.8721	6.64605e-05	0.00714704
SIAH3	-2.91828	2.43994e-06	0.000623759
C8orf34	-2.97612	2.21997e-06	0.000582736
FTO-IT1	-3.06574	2.36757e-08	1.59309e-05
SEC14L3	-3.20032	1.00992e-15	5.20246e-12
SSC5D	-3.2393	1.26629e-08	1.02996e-05
ADGRF5	-3.3221	7.80034e-07	0.00028034
CD200R1L	-3.32764	0.000214002	0.0159767
FGF14	-3.4289	0.000120031	0.0111076
LINC01436	-3.58673	1.29918e-10	2.86821e-07
SCG2	-3.68166	6.10686e-07	0.000224704
CACNA1H	-4.26537	2.94856e-05	0.00392819

## Sheet: Supplementary Table S4  
Table S4. Cigarette Smokers vs E-Cigarette Users_ Differentially Expressed Genes
Gene	Log Fold Change	P Value	FDR Value
ELFN2	4.05301	0.00013687	0.0323579
MUC2	3.84214	1.33e-05	0.0102062
GFRA1	3.59476	0.000140246	0.0323579
C4B	3.14206	0.00034463	0.047705
C4B_2	3.14206	0.000344726	0.047705
NRXN3	2.87356	1.33e-05	0.0102062
PNMAL2	2.62462	0.000351399	0.047705
LKAAEAR1	2.57681	5.21e-05	0.0208178
CNIH2	2.42249	0.000146281	0.0323579
STRA6	2.38393	4.87e-09	7.52e-05
PYCR1	2.25992	4.35e-06	0.00610797
BPIFB2	2.25971	0.000300428	0.0468131
PTPRT	2.13194	2.85e-05	0.0156519
TFF3	2.04752	6.15e-05	0.0208178
UBD	2.02747	0.000203679	0.0393456
LOC101927416	1.92471	5.92e-05	0.0208178
CCL5	1.86795	0.000137507	0.0323579
KIAA1407	1.75921	5.49e-05	0.0208178
BICC1	1.75116	0.000316186	0.0469635
HLA-DQA2	1.68501	0.000161654	0.0337595
NFASC	1.65691	0.000315802	0.0469635
TMEM212	1.5177	2.48e-05	0.0142049
DNAI1	1.45303	0.000260539	0.0419522
LDHD	1.42657	0.000202009	0.0393456
MAATS1	1.39396	1.07e-05	0.00921691
LRRC46	1.38161	0.000140679	0.0323579
CCDC40	1.34289	8.36e-05	0.0253261
CEP290	1.33355	0.000159028	0.0337175
CROCC	1.30664	0.000130508	0.0323579
DNAI2	1.29085	0.00026437	0.0419522
LDLRAD1	1.28728	3.55e-05	0.017689
SPAG17	1.28559	0.000140138	0.0323579
JOSD2	1.2125	0.000179284	0.0355213
DNAH6	1.20949	0.000138902	0.0323579
LRRC6	1.20636	0.000143474	0.0323579
KIAA2012	1.20155	2.16e-05	0.0133586
2022-09-05	1.19493	4.89e-05	0.0208178
DZIP3	1.18621	3.74e-05	0.0180754
PIR	1.17443	3.5e-05	0.017689
C1orf194	1.17344	0.000252259	0.0419522
REC8	1.17067	0.000266036	0.0419522
GPX2	1.16795	6.69e-06	0.00789969
SEPT5-GP1BB	1.16124	0.000129777	0.0323579
KCNE1	1.14039	0.000351907	0.047705
FHAD1	1.13704	4.69e-05	0.0208178
STK33	1.13104	0.000359862	0.0479423
PIR-FIGF	1.12971	0.00010572	0.0302554
NWD1	1.12119	0.000236711	0.0406922
FKRP	1.10718	0.000325086	0.0469635
SMIM22	1.05666	0.000356867	0.0479423
TCTN2	1.00803	0.000159271	0.0337175
STK17B	-0.990907	0.000339298	0.047705
VMP1	-1.20458	1.39e-05	0.0102062
KRT6B	-1.26717	8.94e-05	0.0260644
TLR2	-1.2811	0.000349537	0.047705
CLEC7A	-1.33749	0.000312633	0.0469635
IFRD1	-1.3433	0.000256449	0.0419522
DNAJC25-GNG10	-1.4436	9.96e-06	0.00905301
TMEM71	-1.48722	0.000213319	0.0400106
DSC2	-1.50889	0.000315801	0.0469635
PPP1R3B	-1.55466	0.000158247	0.0337175
PTPRE	-1.56652	0.000257683	0.0419522
GNG10	-1.61734	2.98e-06	0.0051396
CSRNP1	-1.67251	2.11e-05	0.0133586
PFKFB3	-1.71691	8.56e-05	0.0254283
MXD1	-1.75423	0.000130547	0.0323579
IL1RN	-1.77356	8.68e-07	0.00223632
NRIP3	-1.78892	0.000302919	0.0468131
QPCT	-1.79996	0.000234435	0.0406922
ITGB2	-1.86367	0.00023698	0.0406922
NAMPT	-1.88554	9.4e-08	0.000290485
SOD2	-1.89385	6.21e-08	0.000289216
LOC284454	-1.95136	0.000214888	0.0400106
EMP1	-2.02422	2.99e-06	0.0051396
LRRK2	-2.09849	5.97e-05	0.0208178
HCAR3	-2.10689	0.000325165	0.0469635
FGFBP1	-2.15101	2.3e-05	0.0136794
GCA	-2.17648	5.44e-05	0.0208178
ADM	-2.18469	5.89e-05	0.0208178
DSG3	-2.18678	5.32e-05	0.0208178
TAGAP	-2.202	0.00026201	0.0419522
MTRNR2L2	-2.21418	0.000217581	0.0400298
KRT6A	-2.25518	0.000211883	0.0400106
C5AR2	-2.26098	5.44e-05	0.0208178
KRT16	-2.26302	7.49e-08	0.000289216
KRT14	-2.27057	4.15e-06	0.00610797
CALML5	-2.28462	8.23e-06	0.0084814
C5AR1	-2.37831	0.000139671	0.0323579
BRE-AS1	-2.55783	0.000235689	0.0406922
SELL	-2.64659	2.06e-05	0.0133586
PLEK	-2.66769	6.33e-05	0.0208178
LINC00707	-2.67572	4.1e-05	0.0192094
DGAT2	-2.80008	0.000110242	0.030976
GPR65	-2.95775	7.21e-05	0.0227315
SRGN	-2.97376	0.000231351	0.0406922
PDE4B	-3.0075	1.83e-05	0.0128228
SOCS3	-3.08647	0.000146567	0.0323579
IVL	-3.09171	0.000117484	0.0318525
FCGR3A	-3.23604	0.000166254	0.0342571
MMP25	-3.23906	7.14e-05	0.0227315
CSF2RB	-3.28954	0.000233482	0.0406922
IL18RAP	-3.32416	7.16e-06	0.00789969
LOC254896	-3.47443	7.84e-05	0.0242288
DYSF	-3.65249	0.000170823	0.034328
IL36G	-3.69366	6.21e-05	0.0208178
TNFRSF10C	-3.77439	0.00017104	0.034328
MME	-3.80001	0.000336659	0.047705
MMP9	-3.81932	0.000372518	0.0492042
HAL	-3.82284	0.000319982	0.0469635
SIGLEC14	-3.91113	2.94e-05	0.0156519
KLK7	-4.02909	1.66e-06	0.00366646
AMTN	-4.19859	5.77e-06	0.00743655
FCGR3B	-4.57005	0.000115437	0.0318525
S100A7	-5.07231	0.000240815	0.0408961
SPRR2C	-5.34807	1.06e-08	8.22e-05

## Sheet: Supplementary Table S5 A-F 
Table S 5A: GO Biological Processes for the Downregulated DEGs in the EC vs NS Comparison
ID	Description	GeneRatio	BgRatio	pvalue	p.adjust	qvalue	geneID	Count
GO:0044782	cilium organization	73/629	332/12310	2.42e-27	9.03e-24	8.61e-24	AKAP9/ALMS1/ARMC4/BBS9/C2CD3/CC2D2A/CCDC103/CCDC113/C CDC114/CCDC13/CCDC151/CCDC39/CCDC40/CDC14A/CEP83/CFAP2 21/CFAP46/CFAP53/CFAP54/CFAP61/CFAP74/CNTRL/CROCC/DCDC2/ DNAH1/DNAH3/DNAH5/DNAH6/DNAH7/DNAI1/DNAI2/DNAJB13/DY NC2H1/DZIP1L/FAM161A/FAM161B/FBF1/FOXJ1/FUZ/HYDIN/IFT122/ IFT140/IFT172/IFT80/IFT88/KIF17/KIF24/KIF27/LRGUK/LRRC6/MAK/ NEK1/PIH1D3/RFX2/RFX3/RP1/RPGRIP1L/RSPH1/RSPH4A/SFI1/SPAG 17/…	73
GO:0060271	cilium assembly	71/629	322/12310	1.1e-26	2.05e-23	1.96e-23	AKAP9/ALMS1/ARMC4/BBS9/C2CD3/CC2D2A/CCDC103/CCDC113/C CDC114/CCDC13/CCDC151/CCDC39/CCDC40/CDC14A/CEP83/CFAP2 21/CFAP46/CFAP53/CFAP54/CFAP74/CNTRL/CROCC/DCDC2/DNAH1/ DNAH3/DNAH5/DNAH6/DNAH7/DNAI1/DNAI2/DNAJB13/DYNC2H1/ DZIP1L/FAM161A/FBF1/FOXJ1/FUZ/HYDIN/IFT122/IFT140/IFT172/IFT 80/IFT88/KIF17/KIF24/KIF27/LRGUK/LRRC6/MAK/NEK1/PIH1D3/RFX 2/RFX3/RP1/RPGRIP1L/RSPH1/RSPH4A/SFI1/SPAG17/STK36/SYNE2/T CT…	71
GO:0003341	cilium movement	31/629	59/12310	6.38e-25	7.95e-22	7.58e-22	ARMC4/CCDC103/CCDC114/CCDC151/CCDC39/CCDC40/CFAP221/CF AP46/CFAP53/CFAP54/CFAP61/DNAH1/DNAH11/DNAH3/DNAH5/DNA H7/DNAH9/DNAI1/DNAI2/HYDIN/LRRC6/MAATS1/PIH1D3/RFX3/RSP H4A/SPAG17/STK36/TEKT1/TEKT2/WDR66/WDR78	31
GO:0007018	microtubule-based movement	58/629	263/12310	6.26e-22	5.85e-19	5.57e-19	AP3M2/ARMC4/CCDC103/CCDC114/CCDC151/CCDC39/CCDC40/CFA P221/CFAP46/CFAP53/CFAP54/CFAP61/DNAH1/DNAH10/DNAH11/DN AH12/DNAH2/DNAH3/DNAH5/DNAH6/DNAH7/DNAH9/DNAI1/DNAI2 /DYNC2H1/FMN2/FYCO1/HYDIN/IFT122/IFT140/IFT172/IFT80/IFT88/ KIF17/KIF24/KIF26B/KIF27/KIF6/LRRC6/MAATS1/MAK/MAP1B/PIH1 D3/RFX3/RSPH4A/SPAG17/SPG11/STK36/SYNE2/TEKT1/TEKT2/TTC2 1B/TTC30B/WDR19/WDR35/WDR63/WDR66/WDR78	58
GO:0120031	plasma membrane bounded cell projection assembly	79/629	483/12310	8.06e-21	5.98e-18	5.69e-18	AKAP9/ALMS1/ARHGEF26/ARMC4/BBS9/BCAS3/C2CD3/CC2D2A/CC DC103/CCDC113/CCDC114/CCDC13/CCDC151/CCDC39/CCDC40/CDC 14A/CEP83/CFAP221/CFAP46/CFAP53/CFAP54/CFAP74/CNTRL/CROC C/DCDC2/DNAH1/DNAH3/DNAH5/DNAH6/DNAH7/DNAI1/DNAI2/DN AJB13/DYNC2H1/DZIP1L/FAM161A/FBF1/FOXJ1/FUZ/HYDIN/IFT122/ IFT140/IFT172/IFT80/IFT88/KIF17/KIF24/KIF27/LPAR3/LRGUK/LRRC 6/MAK/MTSS1/MYLK/NEK1/PIH1D3/PPP1R9A/RFX2/RFX3/RP1/RPGR IP1L/…	79
GO:0030031	cell projection assembly	80/629	495/12310	9.6e-21	5.98e-18	5.69e-18	AKAP9/ALMS1/ARHGEF26/ARMC4/BBS9/BCAS3/C2CD3/CC2D2A/CC DC103/CCDC113/CCDC114/CCDC13/CCDC151/CCDC39/CCDC40/CDC 14A/CEP83/CFAP221/CFAP46/CFAP53/CFAP54/CFAP74/CNTRL/CROC C/DCDC2/DNAH1/DNAH3/DNAH5/DNAH6/DNAH7/DNAI1/DNAI2/DN AJB13/DYNC2H1/DZIP1L/FAM161A/FBF1/FOXJ1/FUZ/HYDIN/IFT122/ IFT140/IFT172/IFT80/IFT88/KIF17/KIF24/KIF27/LPAR3/LRGUK/LRRC 6/MAK/MTSS1/MYLK/NEK1/PIH1D3/PPP1R9A/RFX2/RFX3/RP1/RPGR IP1L/…	80
GO:0035082	axoneme assembly	25/629	51/12310	2.28e-19	1.22e-16	1.16e-16	ARMC4/CC2D2A/CCDC103/CCDC114/CCDC151/CCDC39/CCDC40/CF AP46/CFAP74/DNAH1/DNAH3/DNAH5/DNAH7/DNAI1/DNAI2/DNAJB 13/HYDIN/LRGUK/LRRC6/PIH1D3/RP1/RSPH1/RSPH4A/SPAG17/TEK T2	25
GO:0001578	microtubule bundle formation	28/629	74/12310	8.15e-18	3.81e-15	3.63e-15	ARMC4/CC2D2A/CCDC103/CCDC114/CCDC151/CCDC39/CCDC40/CF AP46/CFAP74/DNAH1/DNAH3/DNAH5/DNAH7/DNAI1/DNAI2/DNAJB 13/HYDIN/LRGUK/LRRC6/MAP1B/PIH1D3/RP1/RSPH1/RSPH4A/SPAG 17/TEKT2/TPPP/TPPP3	28
GO:0070286	axonemal dynein complex assembly	15/629	28/12310	7.23e-13	3e-10	2.86e-10	ARMC4/CCDC103/CCDC114/CCDC151/CCDC39/CCDC40/DNAH1/DN AH3/DNAH5/DNAH7/DNAI1/DNAI2/LRRC6/PIH1D3/TEKT2	15
GO:0007368	determination of left/right symmetry	22/629	85/12310	1.62e-10	6.06e-08	5.77e-08	ARMC4/BICC1/C2CD3/CC2D2A/CCDC103/CCDC151/CCDC39/CCDC40 /CFAP53/DLL1/DNAH11/DNAH5/DNAI1/DNAI2/FOXJ1/IFT140/IFT172/ LRRC6/MEGF8/PCSK5/RFX3/RPGRIP1L	22
GO:0009855	determination of bilateral symmetry	22/629	90/12310	5.37e-10	1.82e-07	1.74e-07	ARMC4/BICC1/C2CD3/CC2D2A/CCDC103/CCDC151/CCDC39/CCDC40 /CFAP53/DLL1/DNAH11/DNAH5/DNAI1/DNAI2/FOXJ1/IFT140/IFT172/ LRRC6/MEGF8/PCSK5/RFX3/RPGRIP1L	22
GO:0007389	pattern specification process	40/629	266/12310	6.66e-10	1.94e-07	1.85e-07	AR/ARMC4/BICC1/C2CD3/CC2D2A/CCDC103/CCDC151/CCDC39/CCD C40/CDON/CELSR1/CFAP53/CXXC4/DLL1/DNAH11/DNAH5/DNAI1/D NAI2/DSCAML1/FOXJ1/FUZ/HIPK1/IFT122/IFT140/IFT172/IRX3/KMT2 A/LEF1/LRP4/LRRC6/MEGF8/PCSK5/PTCH1/RFX3/RPGRIP1L/SEMA3 C/SYNGAP1/TTC21B/WDR19/WLS	40
GO:0009799	specification of symmetry	22/629	91/12310	6.75e-10	1.94e-07	1.85e-07	ARMC4/BICC1/C2CD3/CC2D2A/CCDC103/CCDC151/CCDC39/CCDC40 /CFAP53/DLL1/DNAH11/DNAH5/DNAI1/DNAI2/FOXJ1/IFT140/IFT172/ LRRC6/MEGF8/PCSK5/RFX3/RPGRIP1L	22
GO:0000226	microtubule cytoskeleton organization	54/629	463/12310	9.7e-09	2.48e-06	2.36e-06	AKAP9/ARMC4/BCAS3/C2CD3/CC2D2A/CCDC103/CCDC114/CCDC13/ CCDC151/CCDC39/CCDC40/CCDC78/CCDC8/CCDC88C/CDC14A/CFA P46/CFAP74/CROCC/DIXDC1/DNAH1/DNAH3/DNAH5/DNAH7/DNAI1/ DNAI2/DNAJB13/EFHC1/EML1/FMN2/HYDIN/IFT172/KATNAL2/KIA A0753/KIF24/LRGUK/LRRC6/MAP1A/MAP1B/MAP6/PIH1D3/PKD1/RP 1/RSPH1/RSPH4A/SAXO2/SPAG17/SYNE2/TEKT2/TMEM67/TPPP/TPP P3/TTBK2/TUBGCP6/ULK4	54
GO:0007156	homophilic cell adhesion via plasma membrane adhesion molecules	23/629	113/12310	9.96e-09	2.48e-06	2.36e-06	CDH22/CDHR3/CDHR4/CELSR1/DSCAML1/PCDH17/PCDHA10/PCDH A11/PCDHA12/PCDHA13/PCDHA4/PCDHA5/PCDHA6/PCDHA7/PCDH A8/PCDHA9/PCDHAC1/PCDHAC2/PCDHB1/PKD1/PTPRT/SDK1/SDK2	23
GO:0036159	inner dynein arm assembly	8/629	13/12310	4.56e-08	1.06e-05	1.01e-05	CCDC103/CCDC39/CCDC40/DNAH1/DNAH3/DNAH7/LRRC6/TEKT2	8
GO:0001539	cilium or flagellum-dependent cell motility	11/629	29/12310	8.46e-08	1.86e-05	1.77e-05	CCDC39/CFAP46/CFAP54/DNAH1/DNAH2/DNAH3/DNAH6/DNAH7/RF X3/TEKT1/TEKT2	11
GO:0036158	outer dynein arm assembly	8/629	14/12310	1.02e-07	2.11e-05	2.01e-05	ARMC4/CCDC103/CCDC114/CCDC151/DNAH5/DNAI1/DNAI2/LRRC6	8
GO:0097722	sperm motility	13/629	44/12310	1.71e-07	3.37e-05	3.21e-05	ATP2B4/CATSPERD/CCDC39/CCDC40/DNAH1/DNAH11/DNAH5/DNA I1/LRRC6/PIH1D3/TCTE1/TEKT1/TEKT2	13
GO:0007224	smoothened signaling pathway	20/629	103/12310	2.07e-07	3.87e-05	3.69e-05	C2CD3/CC2D2A/CDON/DCDC2/FUZ/HHAT/HIPK1/IFT122/IFT140/IFT1 72/IFT80/MEGF8/PTCH1/RPGRIP1L/STK36/TCTN2/TTBK2/TTC21B/W DR19/WNT9A	20
GO:0098742	cell-cell adhesion via plasma-membrane adhesion molecules	26/629	167/12310	3.4e-07	6.04e-05	5.76e-05	CDH22/CDHR3/CDHR4/CELSR1/CLDN16/CLDN8/DSCAML1/PCDH17/ PCDHA10/PCDHA11/PCDHA12/PCDHA13/PCDHA4/PCDHA5/PCDHA6/ PCDHA7/PCDHA8/PCDHA9/PCDHAC1/PCDHAC2/PCDHB1/PKD1/PTP RT/SDK1/SDK2/TENM2	26
GO:0060285	cilium-dependent cell motility	10/629	28/12310	6.42e-07	0.000109	0.000103837	CCDC39/CFAP46/CFAP54/DNAH1/DNAH2/DNAH3/DNAH7/RFX3/TEK T1/TEKT2	10
GO:0030317	flagellated sperm motility	12/629	42/12310	7.68e-07	0.000124735	0.000118827	ATP2B4/CATSPERD/CCDC39/CCDC40/DNAH1/DNAH11/DNAH5/DNA I1/LRRC6/PIH1D3/TEKT1/TEKT2	12
GO:0003351	epithelial cilium movement	8/629	18/12310	1.23e-06	0.000191952	0.000182861	CCDC103/CCDC39/CCDC40/CFAP53/LRRC6/RFX3/SPAG17/STK36	8
GO:0035735	intraciliary transport involved in cilium assembly	11/629	40/12310	3.38e-06	0.000504808	0.000480898	DYNC2H1/IFT122/IFT140/IFT172/IFT80/IFT88/KIF17/TTC21B/TTC30B/ WDR19/WDR35	11
GO:0042073	intraciliary transport	12/629	50/12310	5.79e-06	0.000831618	0.000792229	DYNC2H1/IFT122/IFT140/IFT172/IFT80/IFT88/KIF17/MAK/TTC21B/TT C30B/WDR19/WDR35	12
GO:0006814	sodium ion transport	21/629	140/12310	8.28e-06	0.00114662	0.00109231	ANK3/ATP2B4/CACNA1H/CAPS2/DMD/FXYD1/HCN4/PRKCE/SCN8A/ SCNN1B/SCNN1G/SLC13A3/SLC13A4/SLC22A4/SLC23A1/SLC38A6/S LC41A1/SLC4A8/STOM/UTRN/WNK1	21
GO:0008589	regulation of smoothened signaling pathway	13/629	62/12310	1.17e-05	0.0015627	0.00148868	C2CD3/DCDC2/FUZ/IFT122/IFT140/IFT172/IFT80/MEGF8/PTCH1/RPG RIP1L/STK36/TTC21B/WNT9A	13
GO:0035721	intraciliary retrograde transport	6/629	12/12310	1.23e-05	0.00158832	0.00151309	DYNC2H1/IFT122/IFT140/TTC21B/WDR19/WDR35	6
GO:0015672	monovalent inorganic cation transport	34/629	309/12310	2e-05	0.00248988	0.00237195	AKAP6/AKAP9/ANK3/ATP2B4/ATP6V0A4/CACNA1H/CAPS2/CNGA4/ DMD/FXYD1/HCN4/KCNB1/KCNE1/KCNH3/KCNJ2/KCNMB2/KCNN3/ KCNRG/PRKCE/SCN8A/SCNN1B/SCNN1G/SLC12A7/SLC13A3/SLC13 A4/SLC22A4/SLC23A1/SLC2A12/SLC38A6/SLC41A1/SLC4A8/STOM/U TRN/WNK1	34
GO:0042391	regulation of membrane potential	28/629	236/12310	2.78e-05	0.00334912	0.00319049	AKAP6/AKAP9/ANK3/BCO2/CACNA1F/CACNA1H/CFTR/CNGA4/DM D/FGF14/FXYD1/GRIN3B/GRM5/HCN4/KCNB1/KCNE1/KCNH3/KCNJ2 /KCNMB2/KMT2A/NRCAM/PIEZO2/PPP1R9A/PYCR1/SCN8A/SHANK2 /SLC26A1/STOX1	28
GO:0043269	regulation of ion transport	37/629	358/12310	3.48e-05	0.00390811	0.00372301	AKAP6/AKAP9/ANK3/ATP2B4/ATP8A1/CACNA1F/CACNA1H/CFTR/C LCNKA/CLCNKB/CXCL10/CXCL11/CXCL9/DMD/FGF14/FXYD1/GRI N3B/GRM5/GRM7/HCN4/KCNB1/KCNE1/KCNH3/KCNJ2/KCNRG/LPA/R3/MAOB/MYLK/PRKCE/RAB3B/SCN8A/SHANK2/STOM/STXBP1/TH ADA/UTRN/WNK1	37
GO:0035725	sodium ion transmembrane transport	15/629	88/12310	3.52e-05	0.00390811	0.00372301	ANK3/ATP2B4/CACNA1H/CAPS2/DMD/FXYD1/HCN4/PRKCE/SCN8A/ SCNN1B/SCNN1G/SLC23A1/SLC41A1/STOM/UTRN	15
GO:0034765	regulation of ion transmembrane transport	29/629	252/12310	3.56e-05	0.00390811	0.00372301	AKAP6/AKAP9/ANK3/ATP2B4/CACNA1F/CACNA1H/CFTR/CLCNKA/ CLCNKB/CXCL10/CXCL11/CXCL9/DMD/FGF14/FXYD1/GRM5/HCN4/ KCNB1/KCNE1/KCNH3/KCNJ2/KCNRG/PRKCE/SCN8A/SHANK2/STO M/THADA/UTRN/WNK1	29
GO:0050877	nervous system process	46/629	487/12310	3.98e-05	0.00424898	0.00404773	ABCC6/ADCY5/ANK3/ATP6V0A4/ATP8A1/BBS9/BTBD9/CACNA1F/C ACNA1H/CHL1/CNGA4/CNTN5/DCDC2/EGFR/EYA4/FAM161A/FSCN 2/GRM5/GRM7/HERC1/INSR/JAM3/KALRN/KCNE1/KCNMB2/KMT2A /LEF1/LRIG1/NAV2/NFASC/NRCAM/NRXN3/NTRK2/PDE6B/PIEZO2/ RP1/SCN8A/SCNN1B/SCNN1G/SHANK2/SLC1A4/STRA6/SYNGAP1/T MPRSS3/TUB/WDR19	46
GO:0003002	regionalization	24/629	200/12310	8.56e-05	0.00873828	0.0083244	AR/CDON/CELSR1/CXXC4/DLL1/DSCAML1/FOXJ1/FUZ/HIPK1/IFT12 2/IFT140/IFT172/IRX3/KMT2A/LEF1/LRP4/MEGF8/PCSK5/PTCH1/RPG RIP1L/SEMA3C/TTC21B/WDR19/WLS	24
GO:1905515	non-motile cilium assembly	10/629	46/12310	8.65e-05	0.00873828	0.0083244	C2CD3/CC2D2A/CCDC13/FUZ/IFT122/IFT140/IFT172/IFT80/RP1/RPGR IP1L	10
GO:0001508	action potential	13/629	75/12310	9.68e-05	0.00951925	0.00906837	AKAP6/AKAP9/ANK3/CACNA1F/CACNA1H/DMD/HCN4/KCNB1/KCN E1/KCNJ2/KCNMB2/NRCAM/SCN8A	13
Table S 5B: GO Cellular Components for the Downregulated DEGs in the EC vs NS Comparison
ID	Description	GeneRatio	BgRatio	pvalue	p.adjust	qvalue	geneID	Count
GO:0005929	cilium	103/665	426/12866	4.91e-42	2.22e-39	1.96e-39	ADCY5/AGBL2/AGBL4/AK8/ALMS1/ARMC4/ATP2B4/BBS9/C2CD3/C ACNA1F/CATSPERD/CATSPERG/CC2D2A/CCDC103/CCDC114/CCDC 151/CCDC39/CCDC40/CDC14A/CEP128/CEP170/CEP83/CERKL/CFAP2 21/CFAP45/CFAP46/CFAP53/CFAP54/CFAP58/CFAP61/CFAP70/CFAP7 4/CNGA4/CNTRL/CROCC/DCDC2/DNAH1/DNAH10/DNAH11/DNAH12 /DNAH2/DNAH3/DNAH5/DNAH6/DNAH7/DNAH9/DNAI1/DNAI2/DNA JB13/DRC7/DYNC2H1/DZIP1L/EFHC1/ENKUR/FAM161A/FAM161B/F BF1/HYDIN/IFT122…	103
GO:0044441	ciliary part	80/665	334/12866	2.78e-32	6.29e-30	5.55e-30	AGBL2/AGBL4/AK8/ARMC4/ATP2B4/BBS9/C2CD3/CACNA1F/CATSP ERD/CATSPERG/CC2D2A/CCDC103/CCDC114/CCDC151/CCDC39/CC DC40/CEP128/CEP170/CEP83/CERKL/CFAP221/CFAP46/CFAP54/CFAP 61/CFAP74/CNGA4/CNTRL/CROCC/DCDC2/DNAH1/DNAH11/DNAH2/ DNAH3/DNAH5/DNAH6/DNAH7/DNAH9/DNAI1/DNAI2/DNAJB13/DY NC2H1/DZIP1L/EFHC1/ENKUR/FAM161A/FBF1/HYDIN/IFT122/IFT14 0/IFT172/IFT80/IFT88/KIF17/MAATS1/MAK/MAP1B/MOK/NEK4/PDE6 B/PEX6/PIFO…	80
GO:0097014	ciliary plasm	40/665	97/12866	1.99e-26	3e-24	2.65e-24	AK8/ARMC4/CCDC103/CCDC114/CCDC151/CCDC39/CCDC40/CFAP22 1/CFAP46/CFAP54/CFAP61/CFAP74/DCDC2/DNAH1/DNAH11/DNAH2/ DNAH3/DNAH5/DNAH6/DNAH7/DNAH9/DNAI1/DNAI2/DNAJB13/DY NC2H1/EFHC1/HYDIN/IFT140/IFT172/KIF17/MAATS1/NEK4/RP1/RPG RIP1L/RSPH4A/SAXO2/SPAG17/WDR35/WDR66/WDR78	40
GO:0005930	axoneme	39/665	96/12866	1.67e-25	1.9e-23	1.67e-23	AK8/ARMC4/CCDC103/CCDC114/CCDC151/CCDC39/CCDC40/CFAP22 1/CFAP46/CFAP54/CFAP61/CFAP74/DCDC2/DNAH1/DNAH11/DNAH2/ DNAH3/DNAH5/DNAH6/DNAH7/DNAH9/DNAI1/DNAI2/DNAJB13/DY NC2H1/EFHC1/HYDIN/IFT140/IFT172/KIF17/MAATS1/RP1/RPGRIP1L/ RSPH4A/SAXO2/SPAG17/WDR35/WDR66/WDR78	39
GO:0032838	plasma membrane bounded cell projection cytoplasm	42/665	156/12866	2.11e-19	1.91e-17	1.69e-17	AK8/AP3M2/ARMC4/CCDC103/CCDC114/CCDC151/CCDC39/CCDC40/ CFAP221/CFAP46/CFAP54/CFAP61/CFAP74/DCDC2/DNAH1/DNAH11/ DNAH2/DNAH3/DNAH5/DNAH6/DNAH7/DNAH9/DNAI1/DNAI2/DNAJ B13/DYNC2H1/EFHC1/HYDIN/IFT140/IFT172/KIF17/MAATS1/NEK4/R P1/RPGRIP1L/RSPH4A/SAXO2/SPAG17/WDR35/WDR66/WDR78/WLS	42
GO:0044447	axoneme part	18/665	28/12866	4.48e-17	3.38e-15	2.98e-15	CCDC114/CFAP61/DNAH1/DNAH2/DNAH3/DNAH5/DNAH6/DNAH7/D NAI1/DNAI2/HYDIN/MAATS1/RPGRIP1L/RSPH4A/SAXO2/SPAG17/W DR66/WDR78	18
GO:0031514	motile cilium	30/665	106/12866	7.37e-15	4.77e-13	4.21e-13	AK8/ALMS1/ATP2B4/CATSPERD/CATSPERG/CCDC103/CFAP61/DNA H1/DNAH11/DNAH2/DNAH9/DNAI2/DNAJB13/DRC7/DYNC2H1/ENK UR/IFT172/IFT88/MAATS1/PKD1/RSPH1/RSPH4A/SAXO2/SPAG17/TC TE1/TEKT1/TEKT2/TSGA10/WDR19/WDR66	30
GO:0099568	cytoplasmic region	53/665	393/12866	1.12e-10	6.34e-09	5.6e-09	AK8/AP3M2/ARMC4/ASTN2/CAP2/CCDC103/CCDC114/CCDC151/CC DC39/CCDC40/CFAP221/CFAP46/CFAP54/CFAP61/CFAP74/DCDC2/DC DC2B/DNAH1/DNAH11/DNAH2/DNAH3/DNAH5/DNAH6/DNAH7/DNA H9/DNAI1/DNAI2/DNAJB13/DYNC2H1/EFHC1/FMN2/GRM7/HYDIN/IF /T140/IFT172/KIF17/MAATS1/MICAL3/MOBP/NEK4/PPP1R9A/RP1/RP GRIP1L/RSPH4A/SAXO2/SPAG17/STOX1/USP2/UTRN/WDR35/WDR66 /WDR78/WLS	53
GO:0005858	axonemal dynein complex	10/665	15/12866	3.02e-10	1.52e-08	1.34e-08	CCDC114/DNAH1/DNAH2/DNAH3/DNAH5/DNAH6/DNAH7/DNAI1/DN AI2/WDR78	10
GO:0030286	dynein complex	16/665	45/12866	3.45e-10	1.56e-08	1.38e-08	CCDC114/DNAH1/DNAH10/DNAH11/DNAH12/DNAH2/DNAH3/DNAH 5/DNAH6/DNAH7/DNAH9/DNAI1/DNAI2/DYNC2H1/WDR63/WDR78	16
GO:0005875	microtubule associated complex	25/665	129/12866	8.37e-09	3.45e-07	3.04e-07	CCDC114/DNAH1/DNAH10/DNAH11/DNAH12/DNAH2/DNAH3/DNAH 5/DNAH6/DNAH7/DNAH9/DNAI1/DNAI2/DYNC2H1/EML1/KIF17/KIF2 4/KIF26B/KIF27/KIF6/MAP1A/MAP1B/RP1/WDR63/WDR78	25
GO:0097730	non-motile cilium	17/665	75/12866	1.95e-07	7.34e-06	6.49e-06	CACNA1F/CDC14A/CERKL/DCDC2/FAM161A/IFT122/IFT140/KIF17/M AK/MAP1B/PDE6B/PEX6/PROM1/RP1/RPGRIP1L/SHANK2/WDR19	17
GO:0030990	intraciliary transport particle	11/665	31/12866	2.12e-07	7.4e-06	6.53e-06	IFT122/IFT140/IFT172/IFT80/IFT88/KIF17/TTC21B/TTC30B/UBXN10/ WDR19/WDR35	11
GO:0005874	microtubule	42/665	353/12866	3.66e-07	1.18e-05	1.05e-05	BCAS3/CEP170/CSPP1/DCDC2/DCDC2B/DNAH1/DNAH10/DNAH11/D NAH12/DNAH2/DNAH3/DNAH5/DNAH6/DNAH7/DNAH9/DNAI1/DNAI 2/DYNC2H1/EML1/EML6/FAM161A/FAM161B/KATNAL2/KIF17/KIF2 4/KIF26B/KIF27/KIF6/LRRC49/MAP1A/MAP1B/MAP6/RP1/RPGRIP1L/ SAXO2/SPAG17/TEKT1/TEKT2/TPPP/TPPP3/TTLL9/TUBGCP6	42
GO:0036126	sperm flagellum	14/665	55/12866	5.13e-07	1.3e-05	1.15e-05	AK8/ATP2B4/CATSPERD/CATSPERG/DNAH1/DNAI2/DNAJB13/ENKU R/IFT172/RSPH1/SAXO2/TCTE1/TEKT1/TEKT2	14
GO:0097729	9+2 motile cilium	14/665	55/12866	5.13e-07	1.3e-05	1.15e-05	AK8/ATP2B4/CATSPERD/CATSPERG/DNAH1/DNAI2/DNAJB13/ENKU R/IFT172/RSPH1/SAXO2/TCTE1/TEKT1/TEKT2	14
GO:0097731	9+0 non-motile cilium	15/665	63/12866	5.16e-07	1.3e-05	1.15e-05	CACNA1F/CERKL/FAM161A/IFT122/IFT140/KIF17/MAK/MAP1B/PDE 6B/PEX6/PROM1/RP1/RPGRIP1L/SHANK2/WDR19	15
GO:0097733	photoreceptor cell cilium	15/665	63/12866	5.16e-07	1.3e-05	1.15e-05	CACNA1F/CERKL/FAM161A/IFT122/IFT140/KIF17/MAK/MAP1B/PDE 6B/PEX6/PROM1/RP1/RPGRIP1L/SHANK2/WDR19	15
GO:0044450	microtubule organizing center part	24/665	157/12866	1.66e-06	3.96e-05	3.5e-05	AGBL2/AGBL4/ALMS1/BBS9/C2CD3/CCDC113/CCDC13/CCDC146/CC DC151/CCDC78/CEP128/CEP170/CEP83/CROCC/DZIP1L/FBF1/IFT88/K IAA0753/KIF24/NEK1/SAXO2/SFI1/TTBK2/TUBGCP6	24
GO:0099513	polymeric cytoskeletal fiber	50/665	494/12866	3.81e-06	8.42e-05	7.43e-05	BCAS3/CEP170/CSPP1/DCDC2/DCDC2B/DNAH1/DNAH10/DNAH11/D NAH12/DNAH2/DNAH3/DNAH5/DNAH6/DNAH7/DNAH9/DNAI1/DNAI 2/DYNC2H1/EML1/EML6/FAM161A/FAM161B/FBF1/FMN1/FSCN2/KA TNAL2/KIF17/KIF24/KIF26B/KIF27/KIF6/LMNTD1/LRRC49/MAP1A/M AP1B/MAP6/PRPH/RP1/RPGRIP1L/RSPH1/SAXO2/SHANK2/SLC1A4/S PAG17/TEKT1/TEKT2/TPPP/TPPP3/TTLL9/TUBGCP6	50
GO:0035869	ciliary transition zone	13/665	56/12866	4.02e-06	8.42e-05	7.43e-05	BBS9/CC2D2A/FAM161A/IFT122/IFT140/KIF17/NEK4/RP1/RPGRIP1L/ TCTN2/TMEM67/TTBK2/WDR19	13
GO:1902495	transmembrane transporter complex	23/665	154/12866	4.09e-06	8.42e-05	7.43e-05	ABCA2/AKAP6/AKAP9/BEST4/CACNA1F/CACNA1H/CATSPERD/CAT SPERG/CFTR/CLCNKA/CLCNKB/FXYD1/GRIN3B/HCN4/KCNB1/KCN E1/KCNJ2/KCNMB2/RYR3/SCN8A/SCNN1B/SCNN1G/SHANK2	23
GO:0005814	centriole	19/665	117/12866	8.14e-06	0.000154172	0.000136134	AGBL2/AGBL4/ALMS1/C2CD3/CCDC146/CCDC151/CCDC78/CEP128/ CEP170/CEP83/CROCC/DZIP1L/FBF1/IFT88/KIAA0753/KIF24/SAXO2/ SFI1/TTBK2	19
GO:0097542	ciliary tip	11/665	43/12866	8.17e-06	0.000154172	0.000136134	DYNC2H1/IFT122/IFT140/IFT172/IFT80/IFT88/RP1/TTC21B/TTC30B/ WDR19/WDR35	11
GO:1990351	transporter complex	23/665	162/12866	9.7e-06	0.000175771	0.000155206	ABCA2/AKAP6/AKAP9/BEST4/CACNA1F/CACNA1H/CATSPERD/CAT SPERG/CFTR/CLCNKA/CLCNKB/FXYD1/GRIN3B/HCN4/KCNB1/KCN E1/KCNJ2/KCNMB2/RYR3/SCN8A/SCNN1B/SCNN1G/SHANK2	23
GO:0034702	ion channel complex	21/665	141/12866	1.11e-05	0.000193802	0.000171128	AKAP6/AKAP9/BEST4/CACNA1F/CACNA1H/CATSPERD/CATSPERG/ CFTR/CLCNKA/CLCNKB/GRIN3B/HCN4/KCNB1/KCNE1/KCNJ2/KCN MB2/RYR3/SCN8A/SCNN1B/SCNN1G/SHANK2	21
GO:0036064	ciliary basal body	17/665	100/12866	1.3e-05	0.000212167	0.000187344	AGBL2/AGBL4/C2CD3/CCDC151/DZIP1L/FAM161A/IFT122/IFT140/IF T172/IFT88/KIF17/NEK4/PIFO/RPGRIP1L/SAXO2/TTBK2/WDR35	17
GO:0001750	photoreceptor outer segment	11/665	45/12866	1.31e-05	0.000212167	0.000187344	CACNA1F/CERKL/IFT140/MAK/MAP1B/PDE6B/PEX6/PROM1/RP1/SH ANK2/WDR19	11
GO:0034703	cation channel complex	16/665	100/12866	5.03e-05	0.000785012	0.000693168	AKAP6/AKAP9/CACNA1F/CACNA1H/CATSPERD/CATSPERG/GRIN3 B/HCN4/KCNB1/KCNE1/KCNJ2/KCNMB2/RYR3/SCN8A/SCNN1B/SCN N1G	16
GO:0097223	sperm part	17/665	114/12866	7.4e-05	0.00111683		0.000986164 AK8/ATP2B4/CATSPERD/CATSPERG/DNAH1/DNAI2/DNAJB13/ENKU R/IFT172/LRGUK/PCSK4/RSPH1/SAXO2/SPAG8/TCTE1/TEKT1/TEKT 2	17
GO:0030992	intraciliary transport particle B	6/665	20/12866	0.000387177	0.00565778	0.00499583	IFT172/IFT80/IFT88/KIF17/TTC30B/UBXN10	6
GO:0032391	photoreceptor connecting cilium	7/665	29/12866	0.000549097	0.00777316	0.00686372	FAM161A/IFT122/IFT140/KIF17/RP1/RPGRIP1L/WDR19	7
Table S 5C: GO Molecular Functions for the Downregulated DEGs in the EC vs NS Comparison
ID	Description	GeneRatio	BgRatio	pvalue	p.adjust	qvalue	geneID	Count
GO:0045503	dynein light chain binding	14/629	22/12391	1.44e-13	9.2e-11	8.46e-11	DNAH1/DNAH10/DNAH11/DNAH2/DNAH3/DNAH5/DNAH6/DNAH7/D NAH9/DNAI1/DNAI2/DYNC2H1/WDR63/WDR78	14
GO:1990939	ATP-dependent microtubule motor activity	16/629	41/12391	5.07e-11	1.62e-08	1.49e-08	DNAH1/DNAH10/DNAH11/DNAH2/DNAH3/DNAH5/DNAH6/DNAH7/D NAH9/DNAI1/DNAI2/DYNC2H1/KIF17/KIF27/WDR63/WDR78	16
GO:0008569	ATP-dependent microtubule motor activity, minus-end-directed	10/629	15/12391	2.53e-10	5.39e-08	4.95e-08	DNAH1/DNAH10/DNAH11/DNAH2/DNAH3/DNAH5/DNAH6/DNAH7/D NAH9/DYNC2H1	10
GO:0003777	microtubule motor activity	20/629	92/12391	2.56e-08	4.09e-06	3.76e-06	DNAH1/DNAH10/DNAH11/DNAH12/DNAH2/DNAH3/DNAH5/DNAH6/ DNAH7/DNAH9/DNAI1/DNAI2/DYNC2H1/KIF17/KIF24/KIF26B/KIF27/ KIF6/WDR63/WDR78	20
GO:0051959	dynein light intermediate chain binding	11/629	27/12391	3.27e-08	4.19e-06	3.85e-06	CCDC88C/DNAH1/DNAH10/DNAH11/DNAH2/DNAH3/DNAH5/DNAH6 /DNAH7/DNAH9/DYNC2H1	11
GO:0005509	calcium ion binding	54/629	488/12391	4.76e-08	5.07e-06	4.67e-06	ADAMTS13/ASTN2/CAPS/CAPS2/CDH22/CDHR3/CDHR4/CELSR1/CL GN/DLL1/DNAH7/DNER/DUOX1/EFCAB2/EFCAB6/EFHB/EFHC1/EFH C2/EML1/HEG1/HSPG2/LRP4/LTBP2/MEGF8/NCALD/NELL2/PCDH17/ PCDHA10/PCDHA11/PCDHA12/PCDHA13/PCDHA4/PCDHA5/PCDHA6/ PCDHA7/PCDHA8/PCDHA9/PCDHAC1/PCDHAC2/PCDHB1/PLCB4/PL /CH1/PROS1/RYR3/SLIT1/SLIT2/SNED1/SULF1/SVEP1/SYTL3/TENM2/ UMODL1/VCAN/VWA2	54
GO:0045505	dynein intermediate chain binding	10/629	25/12391	1.73e-07	1.58e-05	1.45e-05	DNAH1/DNAH10/DNAH11/DNAH2/DNAH3/DNAH5/DNAH6/DNAH7/D NAH9/DYNC2H1	10
GO:0003774	motor activity	20/629	104/12391	2.2e-07	1.76e-05	1.62e-05	DNAH1/DNAH10/DNAH11/DNAH12/DNAH2/DNAH3/DNAH5/DNAH6/ DNAH7/DNAH9/DNAI1/DNAI2/DYNC2H1/KIF17/KIF24/KIF26B/KIF27/ KIF6/WDR63/WDR78	20
GO:0022838	substrate-specific channel activity	28/629	215/12391	4.2e-06	0.000298943	0.000274851	AQP7/BEST4/BSND/CACNA1F/CACNA1H/CFTR/CLCNKA/CLCNKB/C NGA4/FXYD1/GRIN3B/HCN4/KCNB1/KCNE1/KCNH3/KCNJ2/KCNMB 2/KCNN3/NCALD/PIEZO2/PKD1/RASA3/RYR3/SCN8A/SCNN1B/SCNN 1G/SLC1A4/SLC26A1	28
GO:0005216	ion channel activity	27/629	206/12391	5.52e-06	0.000353092	0.000324635	BEST4/BSND/CACNA1F/CACNA1H/CFTR/CLCNKA/CLCNKB/CNGA4 /FXYD1/GRIN3B/HCN4/KCNB1/KCNE1/KCNH3/KCNJ2/KCNMB2/KCN N3/NCALD/PIEZO2/PKD1/RASA3/RYR3/SCN8A/SCNN1B/SCNN1G/SL C1A4/SLC26A1	27
GO:0016887	ATPase activity	39/629	374/12391	1.51e-05	0.000877917	0.000807163	ABCA13/ABCA2/ABCA5/ABCC6/ABCD2/ATP2B4/ATP2C2/ATP6V0A4/ ATP8A1/ATP8B4/CFTR/CHD6/DHX35/DNAH1/DNAH10/DNAH11/DNA H12/DNAH2/DNAH3/DNAH5/DNAH6/DNAH7/DNAH9/DNAI1/DNAI2/ DYNC2H1/EIF4A2/KATNAL2/KIF17/KIF24/KIF26B/KIF27/KIF6/MDN1/ PEX6/RAD51B/RNF213/WDR63/WDR78	39
GO:0022836	gated channel activity	22/629	160/12391	1.89e-05	0.000901598	0.000828936	BSND/CACNA1F/CACNA1H/CFTR/CLCNKA/CLCNKB/CNGA4/GRIN3 B/HCN4/KCNB1/KCNE1/KCNH3/KCNJ2/KCNMB2/KCNN3/NCALD/PIE ZO2/RASA3/RYR3/SCN8A/SCNN1B/SCNN1G	22
GO:0015267	channel activity	28/629	233/12391	1.95e-05	0.000901598	0.000828936	AQP7/BEST4/BSND/CACNA1F/CACNA1H/CFTR/CLCNKA/CLCNKB/C NGA4/FXYD1/GRIN3B/HCN4/KCNB1/KCNE1/KCNH3/KCNJ2/KCNMB 2/KCNN3/NCALD/PIEZO2/PKD1/RASA3/RYR3/SCN8A/SCNN1B/SCNN 1G/SLC1A4/SLC26A1	28
GO:0046873	metal ion transmembrane transporter activity	29/629	246/12391	2.01e-05	0.000901598	0.000828936	ATP2B4/ATP2C2/CACNA1F/CACNA1H/CAPS2/CLDN16/CNGA4/GRIN 3B/HCN4/KCNB1/KCNE1/KCNH3/KCNJ2/KCNMB2/KCNN3/PKD1/RAS A3/RYR3/SCN8A/SCNN1B/SCNN1G/SLC12A7/SLC13A3/SLC13A4/SLC 23A1/SLC41A1/SLC4A8/SLC6A16/SLC6A20	29
GO:0022803	passive transmembrane transporter activity	28/629	234/12391	2.11e-05	0.000901598	0.000828936	AQP7/BEST4/BSND/CACNA1F/CACNA1H/CFTR/CLCNKA/CLCNKB/C NGA4/FXYD1/GRIN3B/HCN4/KCNB1/KCNE1/KCNH3/KCNJ2/KCNMB 2/KCNN3/NCALD/PIEZO2/PKD1/RASA3/RYR3/SCN8A/SCNN1B/SCNN 1G/SLC1A4/SLC26A1	28
GO:0022839	ion gated channel activity	21/629	157/12391	4.43e-05	0.0017706	0.0016279	BSND/CACNA1F/CACNA1H/CFTR/CLCNKA/CLCNKB/CNGA4/GRIN3 B/HCN4/KCNB1/KCNE1/KCNH3/KCNJ2/KCNMB2/KCNN3/NCALD/RA SA3/RYR3/SCN8A/SCNN1B/SCNN1G	21
GO:0042623	ATPase activity, coupled	33/629	313/12391	5.48e-05	0.00206357	0.00189726	ABCA13/ABCA2/ABCA5/ABCC6/ABCD2/ATP2B4/ATP2C2/ATP6V0A4/ ATP8A1/ATP8B4/CFTR/CHD6/DHX35/DNAH1/DNAH10/DNAH11/DNA H2/DNAH3/DNAH5/DNAH6/DNAH7/DNAH9/DNAI1/DNAI2/DYNC2H1/ EIF4A2/KATNAL2/KIF17/KIF27/PEX6/RAD51B/WDR63/WDR78	33
	GO:0015081 sodium ion transmembrane transporter activity	13/629	81/12391	0.000203189	0.0072245	0.00664226	CACNA1H/CAPS2/HCN4/SCN8A/SCNN1B/SCNN1G/SLC13A3/SLC13A 4/SLC23A1/SLC41A1/SLC4A8/SLC6A16/SLC6A20	13
GO:0015077	monovalent inorganic cation transmembrane transporter activity	24/629	216/12391	0.000255346	0.00860113	0.00790794	ATP2C2/ATP6V0A4/CACNA1H/CAPS2/CNGA4/HCN4/KCNB1/KCNE1/ KCNH3/KCNJ2/KCNMB2/KCNN3/SCN8A/SCNN1B/SCNN1G/SLC12A7/ SLC13A3/SLC13A4/SLC23A1/SLC2A12/SLC41A1/SLC4A8/SLC6A16/S LC6A20	24
GO:0008324	cation transmembrane transporter activity	36/629	384/12391	0.000279182	0.00893384	0.00821384	ATP2B4/ATP2C2/ATP6V0A4/ATP8A1/CACNA1F/CACNA1H/CAPS2/CL DN16/CNGA4/GRIN3B/HCN4/KCNB1/KCNE1/KCNH3/KCNJ2/KCNMB 2/KCNN3/PIEZO2/PKD1/RASA3/RYR3/SCN8A/SCNN1B/SCNN1G/SLC 12A7/SLC13A3/SLC13A4/SLC1A4/SLC22A4/SLC23A1/SLC2A12/SLC41 A1/SLC4A8/SLC6A16/SLC6A20/SLC7A2	36
GO:0005261	cation channel activity	18/629	142/12391	0.0003018	0.00919771	0.00845644	CACNA1F/CACNA1H/CNGA4/GRIN3B/HCN4/KCNB1/KCNE1/KCNH3/ KCNJ2/KCNMB2/KCNN3/PIEZO2/PKD1/RASA3/RYR3/SCN8A/SCNN1 B/SCNN1G	18
GO:0022890	inorganic cation transmembrane transporter activity	33/629	344/12391	0.000328382	0.00955293	0.00878304	ATP2B4/ATP2C2/ATP6V0A4/ATP8A1/CACNA1F/CACNA1H/CAPS2/CL DN16/CNGA4/GRIN3B/HCN4/KCNB1/KCNE1/KCNH3/KCNJ2/KCNMB 2/KCNN3/PIEZO2/PKD1/RASA3/RYR3/SCN8A/SCNN1B/SCNN1G/SLC 12A7/SLC13A3/SLC13A4/SLC23A1/SLC2A12/SLC41A1/SLC4A8/SLC6 /A16/SLC6A20	33
Table S 5D: GO Biological Processes for the Upregulated DEGs in the EC vs NS Comparison
ID	Description	GeneRatio	BgRatio	pvalue	p.adjust	qvalue	geneID	Count
GO:0031424	keratinization	27/484	71/12310	3.27e-20	1.27e-16	1.13e-16	ABCA12/CDSN/CNFN/CSTA/DSC2/DSG3/IVL/KRT10/KRT13/KRT14/K RT16/KRT23/KRT4/KRT6A/KRT6B/KRT6C/KRT7/KRT78/PI3/PRSS8/S FN/SPRR1A/SPRR1B/SPRR2A/SPRR2B/SPRR3/TMEM79	27
GO:0043588	skin development	43/484	222/12310	1.55e-18	2.99e-15	2.68e-15	ABCA12/AKR1C3/CD109/CDSN/CERS3/CNFN/COL1A1/COL1A2/CSTA /DKK1/DSC2/DSG3/EREG/FOXQ1/GJB3/GRHL3/HPSE/IVL/KRT10/KR T13/KRT14/KRT16/KRT23/KRT4/KRT6A/KRT6B/KRT6C/KRT7/KRT78 /LTB/OVOL1/PI3/PRSS8/RYR1/SFN/SLC27A4/SPRR1A/SPRR1B/SPRR2 A/SPRR2B/SPRR3/TMEM79/TRIM16	43
GO:0070268	cornification	24/484	63/12310	4.01e-18	5.16e-15	4.62e-15	CDSN/CSTA/DSC2/DSG3/IVL/KRT10/KRT13/KRT14/KRT16/KRT23/K RT4/KRT6A/KRT6B/KRT6C/KRT7/KRT78/PI3/PRSS8/SPRR1A/SPRR1B /SPRR2A/SPRR2B/SPRR3/TMEM79	24
GO:0042119	neutrophil activation	60/484	449/12310	3.71e-17	3.58e-14	3.21e-14	ADAM8/ADGRG3/ALOX5/ARPC5/BIN2/C5AR1/CALML5/CD14/CD177 /CD36/CD58/CD68/CEACAM3/CXCL8/FABP5/FCAR/FCGR2A/FCGR2B /FCGR3B/GCA/GGH/GMFG/GRN/HBB/HEBP2/HPSE/HSPA6/IL18RAP/I MPDH1/ITGAX/ITGB2/LCN2/MGST1/MMP25/MMP9/MNDA/PECAM1/ PLAU/PLAUR/PLEKHO2/PRSS3/PTAFR/PYGB/RHOG/RNASET2/S100 A8/S100A9/S100P/SELL/SERPINA1/SERPINA3/SIRPA/SIRPB1/SLC2A3/ SYK/TCN1/TNFAIP6/TYROBP/UNC13D/VNN1	60
GO:0036230	granulocyte activation	60/484	455/12310	7.03e-17	5.2e-14	4.65e-14	ADAM8/ADGRG3/ALOX5/ARPC5/BIN2/C5AR1/CALML5/CD14/CD177 /CD36/CD58/CD68/CEACAM3/CXCL8/FABP5/FCAR/FCGR2A/FCGR2B /FCGR3B/GCA/GGH/GMFG/GRN/HBB/HEBP2/HPSE/HSPA6/IL18RAP/I MPDH1/ITGAX/ITGB2/LCN2/MGST1/MMP25/MMP9/MNDA/PECAM1/ PLAU/PLAUR/PLEKHO2/PRSS3/PTAFR/PYGB/RHOG/RNASET2/S100 A8/S100A9/S100P/SELL/SERPINA1/SERPINA3/SIRPA/SIRPB1/SLC2A3/ SYK/TCN1/TNFAIP6/TYROBP/UNC13D/VNN1	60
GO:0002444	myeloid leukocyte mediated immunity	62/484	485/12310	9.38e-17	5.2e-14	4.65e-14	ADAM8/ADGRG3/ALOX5/ARPC5/BIN2/C5AR1/CALML5/CD14/CD177 /CD36/CD58/CD68/CEACAM3/FABP5/FCAR/FCGR2A/FCGR2B/FCGR3 B/GCA/GGH/GMFG/GRN/HBB/HEBP2/HMOX1/HPSE/HSPA6/IMPDH1/ ITGAX/ITGB2/LCN2/MGST1/MILR1/MMP25/MMP9/MNDA/PECAM1/P LAU/PLAUR/PLEKHO2/PRSS3/PTAFR/PYGB/RAC2/RHOG/RNASET2/ S100A8/S100A9/S100P/SELL/SERPINA1/SERPINA3/SIRPA/SIRPB1/SL C2A3/SPON2/SYK/TCN1/TNFAIP6/TYROBP/UNC13D/VNN1	62
GO:0030216	keratinocyte differentiation	32/484	135/12310	9.41e-17	5.2e-14	4.65e-14	ABCA12/AKR1C3/CD109/CDSN/CERS3/CNFN/CSTA/DSC2/DSG3/ERE G/IVL/KRT10/KRT13/KRT14/KRT16/KRT23/KRT4/KRT6A/KRT6B/KR T6C/KRT7/KRT78/PI3/PRSS8/SFN/SPRR1A/SPRR1B/SPRR2A/SPRR2B/ SPRR3/TMEM79/TRIM16	32
GO:0043299	leukocyte degranulation	61/484	475/12310	1.37e-16	6.61e-14	5.92e-14	ADAM8/ADGRG3/ALOX5/ARPC5/BIN2/C5AR1/CALML5/CD14/CD177 /CD36/CD58/CD68/CEACAM3/FABP5/FCAR/FCGR2A/FCGR2B/FCGR3 B/GCA/GGH/GMFG/GRN/HBB/HEBP2/HMOX1/HPSE/HSPA6/IMPDH1/ ITGAX/ITGB2/LCN2/MGST1/MILR1/MMP25/MMP9/MNDA/PECAM1/P LAU/PLAUR/PLEKHO2/PRSS3/PTAFR/PYGB/RAC2/RHOG/RNASET2/ S100A8/S100A9/S100P/SELL/SERPINA1/SERPINA3/SIRPA/SIRPB1/SL C2A3/SYK/TCN1/TNFAIP6/TYROBP/UNC13D/VNN1	61
GO:0043312	neutrophil degranulation	57/484	437/12310	7.41e-16	3.18e-13	2.85e-13	ADAM8/ADGRG3/ALOX5/ARPC5/BIN2/C5AR1/CALML5/CD14/CD177 /CD36/CD58/CD68/CEACAM3/FABP5/FCAR/FCGR2A/FCGR3B/GCA/G GH/GMFG/GRN/HBB/HEBP2/HPSE/HSPA6/IMPDH1/ITGAX/ITGB2/LC N2/MGST1/MMP25/MMP9/MNDA/PECAM1/PLAU/PLAUR/PLEKHO2/P RSS3/PTAFR/PYGB/RHOG/RNASET2/S100A8/S100A9/S100P/SELL/SE / RPINA1/SERPINA3/SIRPA/SIRPB1/SLC2A3/SYK/TCN1/TNFAIP6/TYR OBP/UNC13D/VNN1	57
GO:0002275	myeloid cell activation involved in immune response	60/484	481/12310	9.83e-16	3.55e-13	3.18e-13	ADAM8/ADGRG3/ALOX5/ARPC5/BIN2/C5AR1/CALML5/CD14/CD177 /CD36/CD58/CD68/CEACAM3/FABP5/FCAR/FCGR2A/FCGR3B/GCA/G GH/GMFG/GRN/HBB/HEBP2/HMOX1/HPSE/HSPA6/IMPDH1/ITGAX/I TGB2/LCN2/MGST1/MILR1/MMP25/MMP9/MNDA/PECAM1/PLAU/PL AUR/PLEKHO2/PRSS3/PTAFR/PYGB/RAC2/RHOG/RNASET2/S100A8/ S100A9/S100P/SELL/SERPINA1/SERPINA3/SIRPA/SIRPB1/SLC2A3/SY K/TCN1/TNFAIP6/TYROBP/UNC13D/VNN1	60
GO:0002283	neutrophil activation involved in immune response	57/484	440/12310	1.01e-15	3.55e-13	3.18e-13	ADAM8/ADGRG3/ALOX5/ARPC5/BIN2/C5AR1/CALML5/CD14/CD177 /CD36/CD58/CD68/CEACAM3/FABP5/FCAR/FCGR2A/FCGR3B/GCA/G GH/GMFG/GRN/HBB/HEBP2/HPSE/HSPA6/IMPDH1/ITGAX/ITGB2/LC N2/MGST1/MMP25/MMP9/MNDA/PECAM1/PLAU/PLAUR/PLEKHO2/P RSS3/PTAFR/PYGB/RHOG/RNASET2/S100A8/S100A9/S100P/SELL/SE / RPINA1/SERPINA3/SIRPA/SIRPB1/SLC2A3/SYK/TCN1/TNFAIP6/TYR OBP/UNC13D/VNN1	57
GO:0008544	epidermis development	42/484	257/12310	2.35e-15	7.48e-13	6.69e-13	ABCA12/AKR1C3/CALML5/CD109/CDSN/CERS3/CNFN/CSTA/DKK1/ DSC2/DSG3/EMP1/EREG/FABP5/FOXQ1/GRHL3/HPSE/IVL/KLK7/KRT 10/KRT13/KRT14/KRT16/KRT23/KRT4/KRT6A/KRT6B/KRT6C/KRT7/ KRT78/OVOL1/PI3/PRSS8/SFN/SPRR1A/SPRR1B/SPRR2A/SPRR2B/SP RR3/TMEM79/TRIM16/WAS	42
GO:0002446	neutrophil mediated immunity	57/484	449/12310	2.51e-15	7.48e-13	6.69e-13	ADAM8/ADGRG3/ALOX5/ARPC5/BIN2/C5AR1/CALML5/CD14/CD177 /CD36/CD58/CD68/CEACAM3/FABP5/FCAR/FCGR2A/FCGR3B/GCA/G GH/GMFG/GRN/HBB/HEBP2/HPSE/HSPA6/IMPDH1/ITGAX/ITGB2/LC N2/MGST1/MMP25/MMP9/MNDA/PECAM1/PLAU/PLAUR/PLEKHO2/P RSS3/PTAFR/PYGB/RHOG/RNASET2/S100A8/S100A9/S100P/SELL/SE / RPINA1/SERPINA3/SIRPA/SIRPB1/SLC2A3/SYK/TCN1/TNFAIP6/TYR OBP/UNC13D/VNN1	57
GO:0009913	epidermal cell differentiation	32/484	172/12310	1.42e-13	3.92e-11	3.51e-11	ABCA12/AKR1C3/CD109/CDSN/CERS3/CNFN/CSTA/DSC2/DSG3/ERE G/IVL/KRT10/KRT13/KRT14/KRT16/KRT23/KRT4/KRT6A/KRT6B/KR T6C/KRT7/KRT78/PI3/PRSS8/SFN/SPRR1A/SPRR1B/SPRR2A/SPRR2B/ SPRR3/TMEM79/TRIM16	32
GO:0006954	inflammatory response	54/484	493/12310	6.07e-12	1.57e-09	1.4e-09	ACP5/ADAM8/ADORA2A/AIF1/ALOX5/APOE/C5AR1/CCRL2/CD14/C HST2/CLEC7A/CXCL13/CXCL8/CXCR4/FCGR2B/GGT1/HMOX1/IL18 RAP/IL1R2/IL1RN/IL20RB/IL36G/ITGB2/KRT16/LY96/METRNL/MMP25/MYD88/NLRC4/PPARG/PTAFR/PTGES/RELB/RPS6KA4/S100A8/S10 0A9/SDC1/SELP/SEMA7A/SERPINA1/SERPINA3/SPHK1/SYK/THEMIS 2/TMSB4X/TNFAIP6/TNFRSF10C/TNFRSF18/TNFRSF6B/TNIP3/TYRO 3/UNC13D/VNN1/ZYX	54
GO:0050900	leukocyte migration	38/484	309/12310	3.7e-10	8.94e-08	8e-08	ADAM8/AIF1/ATP1B3/C5AR1/CD177/CD58/CEACAM3/CEACAM5/CO L1A1/COL1A2/CXCL13/CXCL14/CXCL8/CXCR4/DAPK2/FUT7/HMOX 1/ITGA5/ITGAX/ITGB2/MMP28/MMP9/MPP1/PDE4B/PECAM1/PTAFR/ RAC2/S100A14/S100A8/S100A9/SDC1/SELL/SELP/SIRPA/SLC7A11/SY K/TNFRSF18/TREM1	38
GO:0050878	regulation of body fluid levels	39/484	347/12310	3e-09	6.83e-07	6.11e-07	ABCA12/ADM/ADORA2A/AK3/APOE/AQP2/ARRB2/CD177/CD36/COL 1A1/COL1A2/DGKA/EHD1/GRHL3/GUCA1B/HBB/HPSE/HSD11B2/KC NN4/KRT16/PLAT/PLAU/PLAUR/PLEK/RAC2/RHOG/S100A9/SELP/SE RPINA1/SERPINB2/SERPINE2/SFN/SH2B2/SLC7A11/STATH/SYK/TM EM79/TYRO3/WAS	39
GO:0042060	wound healing	41/484	387/12310	6.67e-09	1.43e-06	1.28e-06	ADORA2A/AK3/APOE/ARRB2/CD109/CD177/CD36/COL1A1/COL1A2/ DGKA/DYSF/EHD1/EREG/GRHL3/HBB/HMOX1/HPSE/IFRD1/ITGA5/P HLDB2/PLAT/PLAU/PLAUR/PLEK/RAC2/RHOG/S100A8/S100A9/SDC1 /SELP/SERPINA1/SERPINB2/SERPINE2/SH2B2/SLC7A11/SOX15/SPRR 3/SYK/TNFRSF12A/TYRO3/WAS	41
GO:0009611	response to wounding	46/484	471/12310	1.02e-08	2.08e-06	1.86e-06	ADM/ADORA2A/AIF1/AK3/APOE/ARRB2/CD109/CD177/CD36/COL1A 1/COL1A2/DGKA/DYSF/EHD1/EREG/FKBP1B/GRHL3/HBB/HMOX1/H PSE/IFRD1/ITGA5/PHLDB2/PLAT/PLAU/PLAUR/PLEK/RAC2/RHOG/S 100A8/S100A9/SCARF1/SDC1/SELP/SERPINA1/SERPINB2/SERPINE2/ SH2B2/SLC7A11/SOX15/SPRR3/SYK/TNFRSF12A/TSPO/TYRO3/WAS	46
GO:0006909	phagocytosis	26/484	200/12310	7.76e-08	1.5e-05	1.34e-05	ADORA2A/AIF1/ARPC5/BIN2/CD14/CD36/CLEC7A/FCGR2A/FCGR2B/ FCGR3A/ICAM3/ITGB2/NCF2/NCF4/PECAM1/PPARG/RAC2/RAC3/RH OG/SIRPA/SIRPB1/SPON2/SYK/TYRO3/UNC13D/WAS	26
GO:1903034	regulation of response to wounding	18/484	105/12310	1.24e-07	2.28e-05	2.04e-05	APOE/CD109/CD36/FKBP1B/HPSE/PHLDB2/PLAT/PLAU/PLAUR/PLE K/S100A9/SCARF1/SELP/SERPINB2/SERPINE2/SOX15/SYK/TNFRSF12 A	18
GO:0009617	response to bacterium	37/484	369/12310	1.56e-07	2.74e-05	2.45e-05	ACP5/ADM/BPIFA2/C5AR1/CD14/CD36/CXCL13/CXCL8/DEFB1/DEFB 4A/FCGR2B/GJB2/HIST1H2BJ/HPGD/JUNB/KLK7/LITAF/LY96/MGST1 /MYD88/NLRC4/PDE4B/PTAFR/PTGES/RNASE7/S100A14/S100A8/S10 0A9/SELP/SPON2/STATH/SYK/TNFRSF10C/TNFRSF18/TNFRSF6B/TNI P3/TSPO	37
GO:0061041	regulation of wound healing	16/484	85/12310	1.64e-07	2.75e-05	2.46e-05	APOE/CD109/CD36/HPSE/PHLDB2/PLAT/PLAU/PLAUR/PLEK/S100A9 /SELP/SERPINB2/SERPINE2/SOX15/SYK/TNFRSF12A	16
GO:0030855	epithelial cell differentiation	42/484	458/12310	2.68e-07	4.31e-05	3.86e-05	ABCA12/AKR1C1/AKR1C2/AKR1C3/CD109/CDSN/CERS3/CNFN/CST A/DSC2/DSG3/EREG/ID1/IVL/KRT10/KRT13/KRT14/KRT16/KRT23/K RT4/KRT6A/KRT6B/KRT6C/KRT7/KRT78/MESP1/PI3/PPARG/PRSS8/P TK6/RHCG/SDC1/SFN/SLC7A11/SPRR1A/SPRR1B/SPRR2A/SPRR2B/S PRR3/TMEM79/TRIM16/UPK1B	42
GO:0007596	blood coagulation	28/484	242/12310	2.96e-07	4.58e-05	4.1e-05	ADORA2A/AK3/APOE/ARRB2/CD177/CD36/COL1A1/COL1A2/DGKA/ EHD1/HBB/HPSE/PLAT/PLAU/PLAUR/PLEK/RAC2/RHOG/S100A9/SE LP/SERPINA1/SERPINB2/SERPINE2/SH2B2/SLC7A11/SYK/TYRO3/W AS	28
GO:0050817	coagulation	28/484	243/12310	3.22e-07	4.79e-05	4.29e-05	ADORA2A/AK3/APOE/ARRB2/CD177/CD36/COL1A1/COL1A2/DGKA/ EHD1/HBB/HPSE/PLAT/PLAU/PLAUR/PLEK/RAC2/RHOG/S100A9/SE LP/SERPINA1/SERPINB2/SERPINE2/SH2B2/SLC7A11/SYK/TYRO3/W AS	28
GO:0030193	regulation of blood coagulation	12/484	50/12310	3.7e-07	5.11e-05	4.58e-05	APOE/CD36/HPSE/PLAT/PLAU/PLAUR/PLEK/S100A9/SELP/SERPINB 2/SERPINE2/SYK	12
GO:1900046	regulation of hemostasis	12/484	50/12310	3.7e-07	5.11e-05	4.58e-05	APOE/CD36/HPSE/PLAT/PLAU/PLAUR/PLEK/S100A9/SELP/SERPINB 2/SERPINE2/SYK	12
GO:0007599	hemostasis	28/484	246/12310	4.16e-07	5.54e-05	4.96e-05	ADORA2A/AK3/APOE/ARRB2/CD177/CD36/COL1A1/COL1A2/DGKA/ EHD1/HBB/HPSE/PLAT/PLAU/PLAUR/PLEK/RAC2/RHOG/S100A9/SE LP/SERPINA1/SERPINB2/SERPINE2/SH2B2/SLC7A11/SYK/TYRO3/W AS	28
GO:0018149	peptide cross-linking	9/484	27/12310	5.19e-07	6.69e-05	5.99e-05	CSTA/IVL/KRT10/PI3/SPRR1A/SPRR1B/SPRR2A/SPRR2B/SPRR3	9
GO:0042742	defense response to bacterium	19/484	129/12310	6.5e-07	8.1e-05	7.25e-05	ACP5/BPIFA2/C5AR1/CD36/CXCL13/DEFB1/DEFB4A/HIST1H2BJ/KLK 7/MYD88/NLRC4/RNASE7/S100A14/S100A8/S100A9/SELP/SPON2/STA TH/SYK	19
GO:0010466	negative regulation of peptidase activity	22/484	168/12310	6.9e-07	8.34e-05	7.46e-05	A2ML1/ADORA2A/ARRB2/BIRC5/CD109/CST7/CSTA/MMP9/NLRC4/P I3/PLAUR/PTTG1/PTTG3P/SERPINA1/SERPINA3/SERPINB2/SERPINB 5/SERPINE2/SFN/SFRP2/TNFRSF10C/TNFRSF6B	22
GO:0050818	regulation of coagulation	12/484	53/12310	7.31e-07	8.56e-05	7.66e-05	APOE/CD36/HPSE/PLAT/PLAU/PLAUR/PLEK/S100A9/SELP/SERPINB 2/SERPINE2/SYK	12
GO:0019730	antimicrobial humoral response	12/484	55/12310	1.12e-06	0.000127157	0.000113837	BPIFA2/DEFB1/DEFB4A/HIST1H2BJ/KLK7/LCN2/PI3/PRSS3/RNASE7/ S100A8/S100A9/SPON2	12
GO:0007186	G-protein coupled receptor signaling pathway	41/484	471/12310	1.46e-06	0.000157032	0.000140583	ADGRF4/ADGRG3/ADM/ADORA2A/AKR1C2/AKR1C3/APOE/AREG/A RHGEF16/ARRB2/C5AR1/CA2/CAV2/CCK/CCRL2/CXCL13/CXCL8/C XCR4/DEFB1/DEFB4A/DGKA/EREG/GNG10/GPR153/GPR65/GPR87/G UCA1B/HCAR3/HOMER3/HPGD/KISS1/NMU/PDE4B/PLEK/PPARG/PT AFR/RAC2/RHOG/SFRP2/SPHK1/TYRO3	41
GO:0010951	negative regulation of endopeptidase activity	21/484	162/12310	1.46e-06	0.000157032	0.000140583	A2ML1/ADORA2A/ARRB2/BIRC5/CD109/CST7/CSTA/MMP9/NLRC4/P I3/PLAUR/PTTG1/SERPINA1/SERPINA3/SERPINB2/SERPINB5/SERPI NE2/SFN/SFRP2/TNFRSF10C/TNFRSF6B	21
GO:1990266	neutrophil migration	13/484	70/12310	2.79e-06	0.000291139	0.000260643	ADAM8/C5AR1/CD177/CXCL8/DAPK2/ITGB2/MPP1/PDE4B/PECAM1/ RAC2/S100A8/S100A9/SYK	13
GO:0032102	negative regulation of response to external stimulus	23/484	204/12310	5.31e-06	0.000540205	0.000483621	ACP5/ADORA2A/AIF1/APOE/CCK/CD109/CXCL13/FCGR2B/IL1R2/IL2 0RB/METRNL/MMP28/PHLDB2/PLAT/PLAU/PLAUR/PPARG/SEMA4G /SEMA7A/SERPINB2/SERPINE2/TNFAIP6/TYRO3	23
GO:0060326	cell chemotaxis	23/484	205/12310	5.77e-06	0.000571593	0.000511721	ADAM8/AIF1/ARHGEF16/ARRB2/BIN2/C5AR1/CXCL13/CXCL14/CXC L8/CXCR4/DAPK2/DEFB4A/ITGB2/MMP28/MPP1/PDE4B/RAC2/RHOG /S100A14/S100A8/S100A9/SYK/TMSB4X	23
GO:0006935	chemotaxis	37/484	430/12310	6.29e-06	0.000608251	0.000544539	ADAM8/AIF1/ARHGEF16/ARRB2/BIN2/C5AR1/CCRL2/CXCL13/CXCL 14/CXCL8/CXCR4/DAPK2/DEFB1/DEFB4A/FOSL1/GPNMB/ITGB2/M MP28/MPP1/PDE4B/PDLIM7/PLAU/PLAUR/PTAFR/RAC2/RAC3/RHOG /S100A14/S100A8/S100A9/SEMA4G/SEMA7A/SPON2/SYK/TMSB4X/U NC5B/VASP	37
GO:0010469	regulation of signaling receptor activity	27/484	267/12310	6.56e-06	0.000610871	0.000546885	ADM/AREG/BMP1/CCK/CLCF1/CXCL13/CXCL14/CXCL8/DKK1/ERE G/FCGR2B/GMFG/GPNMB/GRN/IL19/IL1RN/IL36G/LTB/METRNL/MI A/NAMPT/NCF1/PHLDA2/PLAU/SCGB3A1/SFRP2/TNFSF13B	27
GO:0042330	taxis	37/484	431/12310	6.64e-06	0.000610871	0.000546885	ADAM8/AIF1/ARHGEF16/ARRB2/BIN2/C5AR1/CCRL2/CXCL13/CXCL 14/CXCL8/CXCR4/DAPK2/DEFB1/DEFB4A/FOSL1/GPNMB/ITGB2/M MP28/MPP1/PDE4B/PDLIM7/PLAU/PLAUR/PTAFR/RAC2/RAC3/RHOG /S100A14/S100A8/S100A9/SEMA4G/SEMA7A/SPON2/SYK/TMSB4X/U NC5B/VASP	37
GO:0006968	cellular defense response	9/484	36/12310	7.6e-06	0.000683236	0.00061167	ADORA2A/C5AR1/FOSL1/LSP1/LY96/MNDA/NCF1/NCF2/TYROBP	9
GO:0097530	granulocyte migration	14/484	89/12310	8.9e-06	0.000781766	0.000699879	ADAM8/C5AR1/CD177/CXCL8/DAPK2/ITGB2/MPP1/PDE4B/PECAM1/ RAC2/S100A14/S100A8/S100A9/SYK	14
GO:0045861	negative regulation of proteolysis	25/484	243/12310	1.07e-05	0.000902767	0.000808206	A2ML1/ADORA2A/ARRB2/BIRC5/CAMK2N1/CD109/CST7/CSTA/IL1R 2/MMP9/NLRC4/PI3/PLAT/PLAUR/PTTG1/PTTG3P/SERPINA1/SERPIN A3/SERPINB2/SERPINB5/SERPINE2/SFN/SFRP2/TNFRSF10C/TNFRSF 6B	25
GO:0009410	response to xenobiotic stimulus	22/484	198/12310	1.07e-05	0.000902767	0.000808206	ACSL1/ADORA2A/AIF1/AKR1C1/ALDH3A1/APOBEC3A/CCNA2/CYP2 6A1/CYP2C18/CYP2E1/CYP2R1/CYP3A5/E2F1/FOSB/GGT1/GJB2/MGS T1/NQO2/PPARG/PPP1R1B/PTAFR/RYR1	22
GO:0006690	icosanoid metabolic process	13/484	79/12310	1.12e-05	0.000922602	0.000825963	AKR1C1/AKR1C2/AKR1C3/AKR1C4/ALOX5/ALOX5AP/CYP2C18/CYP 2E1/GGT1/HPGD/MGST1/PTGES/SYK	13
GO:0010035	response to inorganic substance	34/484	393/12310	1.34e-05	0.00108182	0.000968501	AKR1C3/ALOX5AP/AQP2/AREG/CA2/CCNA2/CD14/CD36/COL1A1/C YP2E1/CYP2R1/FKBP1B/FOSB/FOSL1/GGH/HBA1/HBA2/HBB/HMOX1 /IL18RAP/JUNB/KCNMB4/KRT14/LDHA/MMP9/NCF1/NUDT1/PTGES/ RASAL1/RYR1/S100A16/S100A8/SDC1/TSPO	34
GO:0033559	unsaturated fatty acid metabolic process	13/484	81/12310	1.48e-05	0.00117156	0.00104884	ACSL1/AKR1C1/AKR1C2/AKR1C3/AKR1C4/ALOX5/ALOX5AP/CYP2C 18/CYP2E1/GLYATL2/HPGD/MGST1/PTGES	13
GO:0071466	cellular response to xenobiotic stimulus	17/484	133/12310	1.76e-05	0.00136104	0.00121848	ACSL1/AIF1/AKR1C1/ALDH3A1/APOBEC3A/CCNA2/CYP26A1/CYP2 C18/CYP2E1/CYP2R1/CYP3A5/E2F1/GGT1/GJB2/MGST1/NQO2/RYR1	17
GO:0007159	leukocyte cell-cell adhesion	25/484	251/12310	1.87e-05	0.00141597	0.00126766	ADAM8/ADORA2A/AIF1/ASS1/CCDC88B/CD177/FAM49B/FCGR2B/G PNMB/IL20RB/ITGA5/ITGB2/PAG1/PECAM1/PTAFR/RAC2/S100A8/S1 00A9/SELL/SELP/SIRPA/SIRPB1/SYK/TNFSF13B/VNN1	25
GO:1902563	regulation of neutrophil activation	5/484	10/12310	1.97e-05	0.00146099	0.00130796	CD177/FCGR2B/ITGB2/PTAFR/SYK	5
GO:0052548	regulation of endopeptidase activity	28/484	300/12310	2e-05	0.00146099	0.00130796	A2ML1/ADORA2A/ARRB2/BID/BIRC5/BOK/CCK/CD109/CST7/CSTA/ MMP9/MYC/NLRC4/PI3/PLAUR/PPARG/PTTG1/S100A8/S100A9/SERPI NA1/SERPINA3/SERPINB2/SERPINB5/SERPINE2/SFN/SFRP2/TNFRSF 10C/TNFRSF6B	28
GO:0032496	response to lipopolysaccharide	25/484	253/12310	2.14e-05	0.00151982	0.00136063	ACP5/ADM/C5AR1/CD14/CD36/CXCL13/CXCL8/GJB2/HPGD/JUNB/LI TAF/LY96/MGST1/PDE4B/PTAFR/PTGES/S100A14/S100A8/SELP/SPO N2/TNFRSF10C/TNFRSF18/TNFRSF6B/TNIP3/TSPO	25
GO:0002237	response to molecule of bacterial origin	26/484	269/12310	2.16e-05	0.00151982	0.00136063	ACP5/ADM/C5AR1/CD14/CD36/CXCL13/CXCL8/FCGR2B/GJB2/HPGD/ JUNB/LITAF/LY96/MGST1/PDE4B/PTAFR/PTGES/S100A14/S100A8/SE LP/SPON2/TNFRSF10C/TNFRSF18/TNFRSF6B/TNIP3/TSPO	26
GO:0052547	regulation of peptidase activity	29/484	320/12310	2.48e-05	0.00171257	0.00153318	A2ML1/ADORA2A/ARRB2/BID/BIRC5/BOK/CCK/CD109/CST7/CSTA/ MMP9/MYC/NLRC4/PI3/PLAUR/PPARG/PTTG1/PTTG3P/S100A8/S100 A9/SERPINA1/SERPINA3/SERPINB2/SERPINB5/SERPINE2/SFN/SFRP2 /TNFRSF10C/TNFRSF6B	29
GO:0051346	negative regulation of hydrolase activity	29/484	322/12310	2.79e-05	0.00188398	0.00168664	A2ML1/ADORA2A/ANGPTL4/APOC1/ARRB2/BIRC5/CD109/CST7/CST A/FKBP1B/GMIP/MMP9/NLRC4/PHACTR1/PI3/PLAUR/PPP1R14B/PPP 1R1B/PTTG1/PTTG3P/SERPINA1/SERPINA3/SERPINB2/SERPINB5/SE RPINE2/SFN/SFRP2/TNFRSF10C/TNFRSF6B	29
GO:0050865	regulation of cell activation	33/484	390/12310	2.83e-05	0.00188398	0.00168664	ADAM8/ADORA2A/AIF1/APOE/CCDC88B/CD177/CLCF1/FAM49B/FC GR2B/GPNMB/HMOX1/IL20RB/ITGB2/LMO4/LST1/MILR1/MNDA/PA G1/PLEK/PTAFR/RAC2/SAMSN1/SELP/SERPINE2/SIRPA/SIRPB1/SOX 15/SYK/TNFRSF18/TNFSF13B/TYRO3/UNC13D/VNN1	33
GO:0015669	gas transport	5/484	11/12310	3.49e-05	0.00228879	0.00204905	CA2/HBA1/HBA2/HBB/MYC	5
GO:0006911	phagocytosis, engulfment	9/484	43/12310	3.56e-05	0.00229532	0.0020549	AIF1/BIN2/CD36/FCGR2B/ITGB2/PPARG/RAC2/RAC3/RHOG	9
GO:0046456	icosanoid biosynthetic process	8/484	34/12310	3.96e-05	0.0025129	0.00224968	AKR1C3/ALOX5/ALOX5AP/GGT1/HPGD/MGST1/PTGES/SYK	8
GO:0006959	humoral immune response	16/484	129/12310	4.5e-05	0.00280757	0.00251348	BPIFA2/C5AR1/CXCL13/DEFB1/DEFB4A/FCGR2B/HIST1H2BJ/KLK7/ LCN2/PI3/PRSS3/RNASE7/S100A8/S100A9/SPON2/TREM1	16
GO:0097529	myeloid leukocyte migration	16/484	130/12310	4.95e-05	0.00303902	0.0027207	ADAM8/AIF1/C5AR1/CD177/CXCL8/DAPK2/ITGB2/MMP28/MPP1/PDE 4B/PECAM1/RAC2/S100A14/S100A8/S100A9/SYK	16
GO:0006898	receptor-mediated endocytosis	21/484	205/12310	5.74e-05	0.00346682	0.00310369	ADM/APOBR/APOC1/APOE/ARRB2/CAV2/CD14/CD36/CLTB/CXCL8/ DKK1/FCGR2B/HBA1/HBA2/HBB/ITGB2/LRP3/PDLIM7/SCARF1/SYK/ TINAGL1	21
GO:1901568	fatty acid derivative metabolic process	15/484	120/12310	7.08e-05	0.00420895	0.00376808	ACSL1/AKR1C1/AKR1C2/AKR1C3/AKR1C4/ALOX5/ALOX5AP/CYP2C 18/CYP2E1/DGAT2/GGT1/HPGD/MGST1/PTGES/SYK	15
GO:0055094	response to lipoprotein particle	6/484	20/12310	8.67e-05	0.00507738	0.00454555	APOE/CD36/ITGB2/MYD88/PPARG/SYK	6
GO:0042448	progesterone metabolic process	5/484	13/12310	9.11e-05	0.00525832	0.00470754	ADM/AKR1C1/AKR1C2/AKR1C3/AKR1C4	5
GO:0043300	regulation of leukocyte degranulation	8/484	38/12310	9.3e-05	0.00528699	0.0047332	CD177/FCGR2B/HMOX1/ITGB2/PTAFR/RAC2/SYK/UNC13D	8
GO:0002886	regulation of myeloid leukocyte mediated immunity	8/484	39/12310	0.000113019	0.00633232	0.00566904	CD177/FCGR2B/HMOX1/ITGB2/PTAFR/RAC2/SYK/UNC13D	8
GO:0042554	superoxide anion generation	6/484	21/12310	0.00011735	0.00642973	0.00575624	ACP5/CD177/ITGB2/NCF1/NCF2/SYK	6
GO:0006820	anion transport	32/484	402/12310	0.000119641	0.00642973	0.00575624	ABCA12/ABCC3/ACSL1/ADORA2A/AKR1C1/AKR1C4/APOC1/APOE/C A2/CCK/CD36/CLCA2/CLCA4/CLIC3/HBA1/HBA2/HBB/KCNN4/LRRC 8A/OCA2/PLIN2/PPARG/PTAFR/SLC19A1/SLC22A16/SLC27A4/SLC2A 3/SLC52A3/SLC7A11/SLCO1B3/SYK/TSPO	32
GO:0072593	reactive oxygen species metabolic process	20/484	200/12310	0.000119747	0.00642973	0.00575624	ACP5/AIF1/AKR1C3/ASS1/CD177/CD36/DUOX2/EIF6/HBA1/HBA2/HB B/IL19/ITGB2/NCF1/NCF1B/NCF1C/NCF2/RAC2/SYK/TSPO	20
GO:0006692	prostanoid metabolic process	7/484	30/12310	0.000128791	0.00672844	0.00602366	AKR1C1/AKR1C2/AKR1C3/AKR1C4/HPGD/MGST1/PTGES	7
GO:0006693	prostaglandin metabolic process	7/484	30/12310	0.000128791	0.00672844	0.00602366	AKR1C1/AKR1C2/AKR1C3/AKR1C4/HPGD/MGST1/PTGES	7
GO:0030595	leukocyte chemotaxis	17/484	156/12310	0.000135732	0.00690399	0.00618083	ADAM8/AIF1/C5AR1/CXCL13/CXCL14/CXCL8/CXCR4/DAPK2/ITGB2 /MMP28/MPP1/PDE4B/RAC2/S100A14/S100A8/S100A9/SYK	17
GO:0002544	chronic inflammatory response	5/484	14/12310	0.000137192	0.00690399	0.00618083	CXCL13/PTGES/S100A8/UNC13D/VNN1	5
GO:0030593	neutrophil chemotaxis	10/484	62/12310	0.000137508	0.00690399	0.00618083	C5AR1/CXCL8/DAPK2/ITGB2/MPP1/PDE4B/RAC2/S100A8/S100A9/SY K	10
GO:0006801	superoxide metabolic process	9/484	51/12310	0.000145337	0.00720351	0.00644898	ACP5/CD177/CD36/ITGB2/NCF1/NCF1B/NCF1C/NCF2/SYK	9
GO:0071402	cellular response to lipoprotein particle stimulus	6/484	22/12310	0.000156039	0.00763601	0.00683617	APOE/CD36/ITGB2/MYD88/PPARG/SYK	6
GO:0099024	plasma membrane invagination	9/484	52/12310	0.000169735	0.00820244	0.00734327	AIF1/BIN2/CD36/FCGR2B/ITGB2/PPARG/RAC2/RAC3/RHOG	9
GO:0006979	response to oxidative stress	29/484	358/12310	0.000184257	0.00879429	0.00787312	AIF1/AKR1C3/APOE/AREG/CCNA2/CD36/COL1A1/CYP2E1/DUOX2/F KBP1B/FOSL1/GJB2/GPX2/HBA1/HBA2/HBB/HMOX1/IL18RAP/LDHA /MGST1/MMP9/NCF1/NCF2/NCF4/NUDT1/SDC1/SLC7A11/SRXN1/VN N1	29
GO:1903036	positive regulation of response to wounding	8/484	42/12310	0.000195488	0.00916647	0.00820632	CD36/FKBP1B/HPSE/PLEK/S100A9/SCARF1/SELP/SOX15	8
GO:0016137	glycoside metabolic process	5/484	15/12310	0.000199168	0.00916647	0.00820632	AKR1B10/AKR1C1/AKR1C2/AKR1C3/AKR1C4	5
GO:0061436	establishment of skin barrier	5/484	15/12310	0.000199168	0.00916647	0.00820632	ABCA12/GRHL3/KRT16/SFN/TMEM79	5
GO:0002703	regulation of leukocyte mediated immunity	15/484	132/12310	0.000209285	0.00951879	0.00852174	ARRB2/CD177/CLCF1/FAM49B/FCGR2B/HMOX1/IL18RAP/IL20RB/IT GB2/PTAFR/RAC2/SH2D1B/SYK/UNC13D/WAS	15
Table S 5E: GO Cellular Components for the Upregulated DEGs in the EC vs NS Comparison
ID	Description	GeneRatio	BgRatio	pvalue	p.adjust	qvalue	geneID	Count
GO:0001533	cornified envelope	13/502	34/12866	1.82e-10	6.97e-08	6.2e-08	CDSN/CNFN/CSTA/DSC2/DSG3/IVL/KRT10/PI3/SPRR1A/SPRR1B/SPR R2A/SPRR2B/SPRR3	13
GO:0031225	anchored component of membrane	17/502	86/12866	2.83e-08	4.4e-06	3.92e-06	CD109/CD14/CD177/CD58/CEACAM5/CPM/FCGR3B/LY6D/LYPD3/M MP25/PLAUR/PRSS22/PRSS27/PRSS8/SEMA7A/TNFRSF10C/VNN1	17
GO:0030667	secretory granule membrane	31/502	262/12866	3.46e-08	4.4e-06	3.92e-06	ADAM8/ADGRG3/C5AR1/CAV2/CD109/CD14/CD177/CD36/CD58/CD6 8/CEACAM3/FABP5/FCAR/FCGR2A/FCGR3B/ITGAX/ITGB2/MGST1/ MMP25/PECAM1/PLAU/PLAUR/PTAFR/RHOG/SELL/SELP/SIRPA/SIR PB1/SLC2A3/TYROBP/VNN1	31
GO:0060205	cytoplasmic vesicle lumen	30/502	270/12866	2.34e-07	1.67e-05	1.49e-05	ALOX5/APOE/ARPC5/BIN2/FABP5/FAM49B/GCA/GGH/GMFG/GRN/H BA1/HBA2/HBB/HEBP2/HPSE/HSPA6/IMPDH1/LCN2/MNDA/PYGB/R NASET2/S100A8/S100A9/S100P/SERPINA1/SERPINA3/SRGN/TCN1/T MSB4X/UNC13D	30
GO:0031983	vesicle lumen	30/502	271/12866	2.54e-07	1.67e-05	1.49e-05	ALOX5/APOE/ARPC5/BIN2/FABP5/FAM49B/GCA/GGH/GMFG/GRN/H BA1/HBA2/HBB/HEBP2/HPSE/HSPA6/IMPDH1/LCN2/MNDA/PYGB/R NASET2/S100A8/S100A9/S100P/SERPINA1/SERPINA3/SRGN/TCN1/T MSB4X/UNC13D	30
GO:0045095	keratin filament	8/502	19/12866	2.63e-07	1.67e-05	1.49e-05	KRT13/KRT14/KRT4/KRT6A/KRT6B/KRT6C/KRT7/KRT78	8
GO:0005882	intermediate filament	12/502	60/12866	2.77e-06	0.000150956	0.000134359	ADORA2A/KRT10/KRT13/KRT14/KRT16/KRT23/KRT4/KRT6A/KRT6B /KRT6C/KRT7/KRT78	12
GO:0034774	secretory granule lumen	26/502	258/12866	9.14e-06	0.000436356	0.000388379	ALOX5/ARPC5/BIN2/FABP5/FAM49B/GCA/GGH/GMFG/GRN/HEBP2/ HPSE/HSPA6/IMPDH1/LCN2/MNDA/PYGB/RNASET2/S100A8/S100A9/ S100P/SERPINA1/SERPINA3/SRGN/TCN1/TMSB4X/UNC13D	26
GO:0045111	intermediate filament cytoskeleton	14/502	94/12866	1.57e-05	0.000659305	0.000586816	ADORA2A/KRT10/KRT13/KRT14/KRT16/KRT23/KRT4/KRT6A/KRT6B /KRT6C/KRT7/KRT78/PHLDB2/S100A8	14
GO:0043020	NADPH oxidase complex	5/502	10/12866	1.9e-05	0.000659305	0.000586816	NCF1/NCF1B/NCF1C/NCF2/NCF4	5
GO:0101002	ficolin-1-rich granule	20/502	177/12866	1.9e-05	0.000659305	0.000586816	ADAM8/ALOX5/ARPC5/BIN2/CALML5/CD58/FCAR/GMFG/HBB/HSP A6/IMPDH1/ITGAX/ITGB2/MMP9/MNDA/PLEKHO2/SERPINA1/SIRPA /SLC2A3/TNFAIP6	20
GO:0031012	extracellular matrix	25/502	281/12866	0.000107591	0.00327983	0.00291922	AMTN/ANGPTL4/APOE/AZGP1/BMP1/COL1A1/COL1A2/COL6A2/CO L6A6/FGFBP1/HPSE/LAD1/MMP13/MMP25/MMP28/MMP9/PI3/S100A9 /SERPINA1/SERPINE2/SFRP2/SPON2/TINAGL1/TPSAB1/TPSB2	25
GO:0070820	tertiary granule	16/502	140/12866	0.000111617	0.00327983	0.00291922	ADAM8/CD177/CD58/FCAR/GGH/HBB/ITGAX/ITGB2/MMP9/PLAU/PR SS3/PTAFR/SIRPA/SLC2A3/TCN1/TNFAIP6	16
GO:0035578	azurophil granule lumen	11/502	75/12866	0.000145863	0.00397999	0.0035424	FABP5/GCA/GGH/GRN/HEBP2/IMPDH1/MNDA/PYGB/RNASET2/SER PINA3/UNC13D	11
GO:0009986	cell surface	35/502	471/12866	0.000195576	0.00498066	0.00443305	ADAM8/AREG/C5AR1/CD109/CD14/CD36/CD58/CEACAM5/CPM/CXC R4/FCER1A/FCGR2B/FCGR3A/FGFBP1/IL2RG/ITGA5/ITGAX/ITGB2/K RT4/LRRC8A/LY6D/LY9/PLAT/PLAU/PLAUR/PROM2/SDC1/SELL/SE LP/SEMA7A/SERPINE2/SLC7A11/TNFRSF12A/TREML2/TYROBP	35
GO:0042581	specific granule	15/502	135/12866	0.000248188	0.00563568	0.00501605	ADAM8/ADGRG3/CD177/CD36/CEACAM3/FCAR/GGH/HPSE/ITGB2/L CN2/MMP25/PLAU/PLAUR/SLC2A3/TCN1	15
GO:0031091	platelet alpha granule	10/502	67/12866	0.000250803	0.00563568	0.00501605	CD109/CD36/FAM49B/PECAM1/SELP/SERPINA1/SERPINA3/SERPINE 2/SRGN/TMSB4X	10
GO:0035579	specific granule membrane	11/502	81/12866	0.000292508	0.00620767	0.00552515	ADAM8/ADGRG3/CD177/CD36/CEACAM3/FCAR/ITGB2/MMP25/PLA U/PLAUR/SLC2A3	11
Table S 5F: GO Molecular Functions for the Upregulated DEGs in the EC vs NS Comparison
ID	Description	GeneRatio	BgRatio	pvalue	p.adjust	qvalue	geneID	Count
GO:0033293	monocarboxylic acid binding	12/475	45/12391	7.96e-08	3.83e-05	3.26e-05	AKR1C1/AKR1C2/AKR1C3/AKR1C4/ALOX5AP/APOC1/CYP26A1/CYP 27C1/FABP5/PPARG/S100A8/S100A9	12
GO:0048018	receptor ligand activity	26/475	210/12391	1.27e-07	3.83e-05	3.26e-05	ADM/AREG/BMP1/CCK/CLCF1/CXCL13/CXCL14/CXCL8/DEFB4A/DK K1/EREG/GMFG/GPNMB/GRN/IL19/IL1RN/IL36G/LTB/METRNL/MIA/ NAMPT/SCGB3A1/SEMA4G/SEMA7A/SFRP2/TNFSF13B	26
GO:0004032	alditol:NADP+ 1-oxidoreductase activity	6/475	10/12391	5.67e-07	0.000106234	9.03e-05	AKR1B10/AKR1B15/AKR1C1/AKR1C2/AKR1C3/AKR1C4	6
GO:0030545	receptor regulator activity	26/475	229/12391	7.05e-07	0.000106234	9.03e-05	ADM/AREG/BMP1/CCK/CLCF1/CXCL13/CXCL14/CXCL8/DEFB4A/DK K1/EREG/GMFG/GPNMB/GRN/IL19/IL1RN/IL36G/LTB/METRNL/MIA/ NAMPT/SCGB3A1/SEMA4G/SEMA7A/SFRP2/TNFSF13B	26
GO:0008106	alcohol dehydrogenase (NADP+) activity	7/475	17/12391	1.62e-06	0.000195464	0.000166171	AKR1B10/AKR1B15/AKR1C1/AKR1C2/AKR1C3/AKR1C4/ALDH3A1	7
GO:0001530	lipopolysaccharide binding	7/475	19/12391	3.93e-06	0.000394714	0.00033556	BPIFA2/CD14/HIST1H2BJ/PTAFR/RNASE7/SELP/SPON2	7
GO:0019825	oxygen binding	7/475	22/12391	1.2e-05	0.000906415	0.000770575	CYP26A1/CYP2C18/CYP2E1/CYP3A5/HBA1/HBA2/HBB	7
GO:0033764	steroid dehydrogenase activity, acting on the CH-OH group of donors, NAD or NADP as acceptor	7/475	22/12391	1.2e-05	0.000906415	0.000770575	AKR1B15/AKR1C1/AKR1C2/AKR1C3/AKR1C4/HSD11B2/HSD17B3	7
GO:0004033	aldo-keto reductase (NADP) activity	7/475	23/12391	1.67e-05	0.00104998	0.000892626	AKR1B10/AKR1B15/AKR1C1/AKR1C2/AKR1C3/AKR1C4/ALDH3A1	7
GO:0016176	superoxide-generating NADPH oxidase activator activity	5/475	10/12391	1.74e-05	0.00104998	0.000892626	NCF1/NCF1B/NCF1C/NCF2/NCF4	5
GO:0019865	immunoglobulin binding	6/475	17/12391	2.65e-05	0.00142251	0.00120933	FCAR/FCER1A/FCGR2A/FCGR2B/FCGR3A/FCGR3B	6
GO:0004252	serine-type endopeptidase activity	14/475	101/12391	2.94e-05	0.00142251	0.00120933	ADAM8/BMP1/KLK7/MMP13/MMP9/PLAT/PLAU/PRSS22/PRSS27/PRS S3/PRSS8/TMPRSS11D/TPSAB1/TPSB2	14
GO:0016229	steroid dehydrogenase activity	7/475	25/12391	3.07e-05	0.00142251	0.00120933	AKR1B15/AKR1C1/AKR1C2/AKR1C3/AKR1C4/HSD11B2/HSD17B3	7
GO:0005504	fatty acid binding	6/475	18/12391	3.85e-05	0.00165158	0.00140407	ALOX5AP/APOC1/FABP5/PPARG/S100A8/S100A9	6
GO:0030414	peptidase inhibitor activity	14/475	104/12391	4.11e-05	0.00165158	0.00140407	A2ML1/BIRC5/CD109/CST7/CSTA/NLRC4/PI3/PTTG1/PTTG3P/SERPIN A1/SERPINA3/SERPINB2/SERPINB5/SERPINE2	14
GO:0061135	endopeptidase regulator activity	14/475	106/12391	5.09e-05	0.00168757	0.00143466	A2ML1/BIRC5/CD109/CST7/CSTA/NLRC4/PI3/PTTG1/SERPINA1/SER PINA3/SERPINB2/SERPINB5/SERPINE2/SFRP2	14
GO:0050664	oxidoreductase activity, acting on NAD(P)H, oxygen as acceptor	5/475	12/12391	5.13e-05	0.00168757	0.00143466	DUOX2/NCF1/NCF1B/NCF1C/NCF2	5
GO:0008236	serine-type peptidase activity	15/475	120/12391	5.32e-05	0.00168757	0.00143466	ADAM8/BMP1/CPM/KLK7/MMP13/MMP9/PLAT/PLAU/PRSS22/PRSS2 7/PRSS3/PRSS8/TMPRSS11D/TPSAB1/TPSB2	15
GO:0031406	carboxylic acid binding	16/475	134/12391	5.32e-05	0.00168757	0.00143466	AKR1C1/AKR1C2/AKR1C3/AKR1C4/ALOX5AP/APOC1/ASS1/CYP26A 1/CYP27C1/FABP5/PPARG/S100A8/S100A9/SELP/SLC19A1/TNFAIP6	16
GO:0043177	organic acid binding	16/475	135/12391	5.82e-05	0.00175589	0.00149275	AKR1C1/AKR1C2/AKR1C3/AKR1C4/ALOX5AP/APOC1/ASS1/CYP26A 1/CYP27C1/FABP5/PPARG/S100A8/S100A9/SELP/SLC19A1/TNFAIP6	16
GO:0005125	cytokine activity	14/475	109/12391	6.95e-05	0.00195638	0.00166319	AREG/BMP1/CLCF1/CXCL13/CXCL14/CXCL8/GRN/IL19/IL1RN/IL36 G/LTB/NAMPT/SCGB3A1/TNFSF13B	14
GO:0016247	channel regulator activity	12/475	83/12391	7.14e-05	0.00195638	0.00166319	ANKRD36C/CHRNA7/FKBP1B/FXYD5/KCNMB4/KCNS1/KCNS3/LRR C26/PACSIN3/PRSS8/SGK1/SNTA1	12
GO:0017171	serine hydrolase activity	15/475	124/12391	7.79e-05	0.00204289	0.00173674	ADAM8/BMP1/CPM/KLK7/MMP13/MMP9/PLAT/PLAU/PRSS22/PRSS2 7/PRSS3/PRSS8/TMPRSS11D/TPSAB1/TPSB2	15
GO:0004866	endopeptidase inhibitor activity	13/475	100/12391	0.000110784	0.00269411	0.00229036	A2ML1/BIRC5/CD109/CST7/CSTA/NLRC4/PI3/PTTG1/SERPINA1/SER PINA3/SERPINB2/SERPINB5/SERPINE2	13
GO:0004497	monooxygenase activity	10/475	62/12391	0.000111696	0.00269411	0.00229036	AKR1C1/AKR1C2/AKR1C3/AKR1C4/CYP26A1/CYP27C1/CYP2C18/CY P2E1/CYP2R1/CYP3A5	10
GO:0008329	signaling pattern recognition receptor activity	5/475	14/12391	0.00012174	0.00271886	0.0023114	CD14/CD36/CLEC7A/LY96/PTAFR	5
GO:0038187	pattern recognition receptor activity	5/475	14/12391	0.00012174	0.00271886	0.0023114	CD14/CD36/CLEC7A/LY96/PTAFR	5
GO:0046906	tetrapyrrole binding	12/475	91/12391	0.000176222	0.00379506	0.00322632	CYP26A1/CYP27C1/CYP2C18/CYP2E1/CYP2R1/CYP3A5/DUOX2/HBA 1/HBA2/HBB/HMOX1/TCN1	12
GO:0016209	antioxidant activity	10/475	66/12391	0.000191126	0.00397411	0.00337853	ALOX5AP/APOE/DUOX2/GPX2/HBA1/HBA2/HBB/MGST1/S100A9/SR XN1	10
GO:0004175	endopeptidase activity	23/475	265/12391	0.000222361	0.00446945	0.00379963	ADAM8/BMP1/CAPN14/CAPNS2/CLCA2/CLCA4/GCA/KLK7/MMP13/ MMP25/MMP28/MMP9/NRIP3/PLAT/PLAU/PRSS22/PRSS27/PRSS3/PR SS8/TINAGL1/TMPRSS11D/TPSAB1/TPSB2	23
GO:0061134	peptidase regulator activity	15/475	137/12391	0.000240502	0.00467815	0.00397706	A2ML1/BIRC5/CD109/CST7/CSTA/NLRC4/PI3/PTTG1/PTTG3P/SERPIN A1/SERPINA3/SERPINB2/SERPINB5/SERPINE2/SFRP2	15
GO:0020037	heme binding	11/475	83/12391	0.000311638	0.00587243	0.00499236	CYP26A1/CYP27C1/CYP2C18/CYP2E1/CYP2R1/CYP3A5/DUOX2/HBA 1/HBA2/HBB/HMOX1	11
GO:0004888	transmembrane signaling receptor activity	32/475	437/12391	0.000343559	0.00627777	0.00533695	ADGRF4/ADGRG3/ADORA2A/C5AR1/CCRL2/CD14/CHRFAM7A/CHR NA7/CXCR4/FCGR2B/GPR153/GPR65/GPR87/HCAR3/HPGD/IGSF6/IL1 R2/IL20RB/IL2RG/ITGB2/PPARG/PTAFR/PTPRE/PTPRH/SCARF1/SFR P2/SPHK1/TNFRSF10C/TNFRSF18/TNFRSF6B/TYRO3/UNC5B	32
GO:0019864	IgG binding	4/475	10/12391	0.000372426	0.00641637	0.00545478	FCGR2A/FCGR2B/FCGR3A/FCGR3B	4
GO:0035325	Toll-like receptor binding	4/475	10/12391	0.000372426	0.00641637	0.00545478	CD36/S100A8/S100A9/SYK	4
GO:0004601	peroxidase activity	7/475	38/12391	0.000522885	0.00875833	0.00744576	ALOX5AP/DUOX2/GPX2/HBA1/HBA2/HBB/MGST1	7
GO:0004222	metalloendopeptidase activity	9/475	62/12391	0.000550986	0.00877556	0.00746041	ADAM8/BMP1/CLCA2/CLCA4/KLK7/MMP13/MMP25/MMP28/MMP9	9
GO:0016616	oxidoreductase activity, acting on the CH-OH group of donors, NAD or NADP as acceptor	12/475	103/12391	0.000564098	0.00877556	0.00746041	AKR1B10/AKR1B15/AKR1C1/AKR1C2/AKR1C3/AKR1C4/ALDH3A1/H PGD/HSD11B2/HSD17B3/IMPDH1/LDHA	12
GO:0050786	RAGE receptor binding	4/475	11/12391	0.000567573	0.00877556	0.00746041	S100A4/S100A8/S100A9/S100P	4

## Sheet: Supplementary Table S6 A-F 
Table S 6A: GO Biological Processes for Downregulated DEGs in the CS vs NS Comparison
ID	Description	GeneRatio	BgRatio	pvalue	p.adjust	qvalue	geneID	Count
GO:0007018	microtubule-based movement	21/188	263/12310	5.49402e-10	1.24934e-06	1.22025e-06	ARMC4/CFAP54/DNAH1/DNAH10/DNAH11/DNAH2/DNAH3/DNAH5/D NAH6/DNAH7/DNAH9/DYNC2H1/FMN2/FYCO1/HYDIN/KIF26B/MAK/ RFX3/TTC21B/WDR35/WDR66	21
GO:0003341	cilium movement	11/188	59/12310	1.1631e-09	1.32244e-06	1.29165e-06	ARMC4/CFAP54/DNAH1/DNAH11/DNAH3/DNAH5/DNAH7/DNAH9/H YDIN/RFX3/WDR66	11
GO:0001539	cilium or flagellum-dependent cell motility	7/188	29/12310	2.03559e-07	0.000154298	0.000150705	CFAP54/DNAH1/DNAH2/DNAH3/DNAH6/DNAH7/RFX3	7
GO:0060285	cilium-dependent cell motility	6/188	28/12310	3.33673e-06	0.00189693	0.00185276	CFAP54/DNAH1/DNAH2/DNAH3/DNAH7/RFX3	6
GO:0060271	cilium assembly	17/188	322/12310	8.78433e-06	0.00399511	0.00390209	ARMC4/CDC14A/CFAP54/DCDC2/DNAH1/DNAH3/DNAH5/DNAH6/D NAH7/DYNC2H1/HYDIN/MAK/RFX3/TTBK2/TTC21B/UBXN10/WDR3 5	17
GO:0044782	cilium organization	17/188	332/12310	1.31025e-05	0.00493511	0.0048202	ARMC4/CDC14A/CFAP54/DCDC2/DNAH1/DNAH3/DNAH5/DNAH6/D NAH7/DYNC2H1/HYDIN/MAK/RFX3/TTBK2/TTC21B/UBXN10/WDR3 5	17
GO:0120031	plasma membrane bounded cell projection assembly	21/188	483/12310	1.51916e-05	0.00493511	0.0048202	ARMC4/CDC14A/CFAP54/DCDC2/DNAH1/DNAH3/DNAH5/DNAH6/D NAH7/DYNC2H1/HYDIN/LPAR3/MAK/MTSS1/MYLK/RFX3/SLIT2/TT BK2/TTC21B/UBXN10/WDR35	21
GO:0030031	cell projection assembly	21/188	495/12310	2.19172e-05	0.00622995	0.0060849	ARMC4/CDC14A/CFAP54/DCDC2/DNAH1/DNAH3/DNAH5/DNAH6/D NAH7/DYNC2H1/HYDIN/LPAR3/MAK/MTSS1/MYLK/RFX3/SLIT2/TT BK2/TTC21B/UBXN10/WDR35	21
Table S 6B: GO Cellular Components for Downregulated DEGs in the CS vs NS Comparison
ID	Description	GeneRatio	BgRatio	pvalue	p.adjust	qvalue	geneID	Count
GO:0005930	axoneme	17/198	96/12866	8.20366e-14	1.49177e-11	1.34817e-11	ARMC4/CFAP54/DCDC2/DNAH1/DNAH11/DNAH2/DNAH3/DNAH5/D NAH6/DNAH7/DNAH9/DYNC2H1/HYDIN/PRKAR1A/SAXO2/WDR35/ WDR66	17
GO:0097014	ciliary plasm	17/198	97/12866	9.81429e-14	1.49177e-11	1.34817e-11	ARMC4/CFAP54/DCDC2/DNAH1/DNAH11/DNAH2/DNAH3/DNAH5/D NAH6/DNAH7/DNAH9/DYNC2H1/HYDIN/PRKAR1A/SAXO2/WDR35/ WDR66	17
GO:0005929	cilium	31/198	426/12866	4.47474e-13	4.5344e-11	4.09792e-11	ARMC4/CATSPERD/CDC14A/CFAP54/CFAP58/CNGA4/DCDC2/DNAH 1/DNAH10/DNAH11/DNAH2/DNAH3/DNAH5/DNAH6/DNAH7/DNAH9/ DYNC2H1/HYDIN/LCA5/MAK/NIN/PKHD1L1/PRKAR1A/SAXO2/SHA NK2/TTBK2/TTC21B/TUB/UBXN10/WDR35/WDR66	31
GO:0032838	plasma membrane bounded cell projection cytoplasm	18/198	156/12866	2.84199e-11	2.15991e-09	1.952e-09	ARMC4/CFAP54/DCDC2/DNAH1/DNAH11/DNAH2/DNAH3/DNAH5/D NAH6/DNAH7/DNAH9/DYNC2H1/HYDIN/PRKAR1A/SAXO2/WDR35/ WDR66/WLS	18
GO:0044447	axoneme part	9/198	28/12866	2.16543e-10	1.31658e-08	1.18985e-08	DNAH1/DNAH2/DNAH3/DNAH5/DNAH6/DNAH7/HYDIN/SAXO2/WD R66	9
GO:0044441	ciliary part	24/198	334/12866	3.19584e-10	1.61922e-08	1.46336e-08	ARMC4/CATSPERD/CFAP54/CNGA4/DCDC2/DNAH1/DNAH11/DNAH 2/DNAH3/DNAH5/DNAH6/DNAH7/DNAH9/DYNC2H1/HYDIN/MAK/NI N/PRKAR1A/SAXO2/SHANK2/TTBK2/TTC21B/WDR35/WDR66	24
GO:0030286	dynein complex	10/198	45/12866	1.18564e-09	5.14908e-08	4.65343e-08	DNAH1/DNAH10/DNAH11/DNAH2/DNAH3/DNAH5/DNAH6/DNAH7/D NAH9/DYNC2H1	10
GO:0005858	axonemal dynein complex	6/198	15/12866	5.49198e-08	2.08695e-06	1.88606e-06	DNAH1/DNAH2/DNAH3/DNAH5/DNAH6/DNAH7	6
	cytoplasmic region	21/198	393/12866	6.96736e-07	2.35342e-05	2.12688e-05	ARMC4/CAP2/CFAP54/DCDC2/DNAH1/DNAH11/DNAH2/DNAH3/DNA H5/DNAH6/DNAH7/DNAH9/DYNC2H1/FMN2/HYDIN/PRKAR1A/SAX O2/STOX1/WDR35/WDR66/WLS	21
GO:0005875	microtubule associated complex	11/198	129/12866	4.74998e-06	0.000144399	0.000130499	DNAH1/DNAH10/DNAH11/DNAH2/DNAH3/DNAH5/DNAH6/DNAH7/D NAH9/DYNC2H1/KIF26B	11
GO:0045211	postsynaptic membrane	10/198	138/12866	5.32071e-05	0.00147045	0.0013289	APBB1/DMD/GLRB/GRIN3B/GRM5/KCNB1/KCTD12/MPDZ/SHANK2/ SYNE1	10
GO:0031514	motile cilium	8/198	106/12866	0.000227095	0.00575308	0.00519929	CATSPERD/DNAH1/DNAH11/DNAH2/DNAH9/DYNC2H1/SAXO2/WD R66	8
Table S 6C: GO Molecular Functions for Downregulated DEGs in the CS vs NS Comparison
ID	Description	GeneRatio	BgRatio	pvalue	p.adjust	qvalue	geneID	Count
GO:0008569	ATP-dependent microtubule motor activity, minus-end-directed	10/186	15/12391	1.28247e-15	5.06578e-13	4.52241e-13	DNAH1/DNAH10/DNAH11/DNAH2/DNAH3/DNAH5/DNAH6/DNAH7/D NAH9/DYNC2H1	10
GO:0045503	dynein light chain binding	10/186	22/12391	2.52132e-13	4.97962e-11	4.44549e-11	DNAH1/DNAH10/DNAH11/DNAH2/DNAH3/DNAH5/DNAH6/DNAH7/D NAH9/DYNC2H1	10
GO:0045505	dynein intermediate chain binding	10/186	25/12391	1.22576e-12	1.61392e-10	1.44081e-10	DNAH1/DNAH10/DNAH11/DNAH2/DNAH3/DNAH5/DNAH6/DNAH7/D NAH9/DYNC2H1	10
GO:0051959	dynein light intermediate chain binding	10/186	27/12391	3.08236e-12	3.04383e-10	2.71734e-10	DNAH1/DNAH10/DNAH11/DNAH2/DNAH3/DNAH5/DNAH6/DNAH7/D NAH9/DYNC2H1	10
GO:1990939	ATP-dependent microtubule motor activity	10/186	41/12391	3.41477e-10	2.69767e-08	2.40831e-08	DNAH1/DNAH10/DNAH11/DNAH2/DNAH3/DNAH5/DNAH6/DNAH7/D NAH9/DYNC2H1	10
GO:0003777	microtubule motor activity	11/186	92/12391	1.21199e-07	7.97895e-06	7.12311e-06	DNAH1/DNAH10/DNAH11/DNAH2/DNAH3/DNAH5/DNAH6/DNAH7/D NAH9/DYNC2H1/KIF26B	11
GO:0005509	calcium ion binding	24/186	488/12391	2.93382e-07	1.65551e-05	1.47794e-05	CAPN13/CDHR3/DNAH7/DNER/EFHB/FBLN5/HEG1/NCALD/NELL2/N IN/PCDH19/PCDHA4/PCDHAC1/PCDHAC2/PCDHB1/PCDHB11/PLCH1 /PROS1/SCUBE2/SLIT1/SLIT2/SNED1/SPOCK1/SULF1	24
GO:0003774	motor activity	11/186	104/12391	4.30206e-07	2.12414e-05	1.8963e-05	DNAH1/DNAH10/DNAH11/DNAH2/DNAH3/DNAH5/DNAH6/DNAH7/D NAH9/DYNC2H1/KIF26B	11
Table S 6D: GO Biological Functions for upregulated DEGs in the CS vs NS Comparison
ID	Description	GeneRatio	BgRatio	pvalue	p.adjust	qvalue	geneID	Count
GO:0009812	flavonoid metabolic process	9/114	14/12310	7.0004e-16	7.20341e-13	6.42931e-13	UGT1A1/UGT1A10/UGT1A3/UGT1A4/UGT1A5/UGT1A6/UGT1A7/UGT 1A8/UGT1A9	9
GO:0052695	cellular glucuronidation	9/114	14/12310	7.0004e-16	7.20341e-13	6.42931e-13	UGT1A1/UGT1A10/UGT1A3/UGT1A4/UGT1A5/UGT1A6/UGT1A7/UGT 1A8/UGT1A9	9
GO:0001523	retinoid metabolic process	13/114	58/12310	4.07243e-15	2.79369e-12	2.49347e-12	AKR1B10/AKR1C1/AKR1C3/AKR1C4/APOC2/APOE/CYP26A1/SDC1/U GT1A1/UGT1A3/UGT1A7/UGT1A8/UGT1A9	13
GO:0016101	diterpenoid metabolic process	13/114	63/12310	1.30018e-14	6.68943e-12	5.97057e-12	AKR1B10/AKR1C1/AKR1C3/AKR1C4/APOC2/APOE/CYP26A1/SDC1/U GT1A1/UGT1A3/UGT1A7/UGT1A8/UGT1A9	13
GO:0006063	uronic acid metabolic process	9/114	19/12310	3.108e-14	1.06604e-11	9.51485e-12	UGT1A1/UGT1A10/UGT1A3/UGT1A4/UGT1A5/UGT1A6/UGT1A7/UGT 1A8/UGT1A9	9
GO:0019585	glucuronate metabolic process	9/114	19/12310	3.108e-14	1.06604e-11	9.51485e-12	UGT1A1/UGT1A10/UGT1A3/UGT1A4/UGT1A5/UGT1A6/UGT1A7/UGT 1A8/UGT1A9	9
GO:0006721	terpenoid metabolic process	13/114	70/12310	5.58708e-14	1.6426e-11	1.46608e-11	AKR1B10/AKR1C1/AKR1C3/AKR1C4/APOC2/APOE/CYP26A1/SDC1/U GT1A1/UGT1A3/UGT1A7/UGT1A8/UGT1A9	13
GO:0006720	isoprenoid metabolic process	13/114	88/12310	1.23091e-12	3.16653e-10	2.82624e-10	AKR1B10/AKR1C1/AKR1C3/AKR1C4/APOC2/APOE/CYP26A1/SDC1/U GT1A1/UGT1A3/UGT1A7/UGT1A8/UGT1A9	13
GO:0006805	xenobiotic metabolic process	12/114	92/12310	4.30656e-11	9.84766e-09	8.78941e-09	AKR1C1/ALDH3A1/CYP26A1/UGT1A1/UGT1A10/UGT1A3/UGT1A4/U GT1A5/UGT1A6/UGT1A7/UGT1A8/UGT1A9	12
GO:0071466	cellular response to xenobiotic stimulus	13/114	133/12310	2.59066e-10	5.33157e-08	4.75863e-08	AKR1C1/ALDH3A1/CYP26A1/E2F1/UGT1A1/UGT1A10/UGT1A3/UGT1 A4/UGT1A5/UGT1A6/UGT1A7/UGT1A8/UGT1A9	13
GO:0034754	cellular hormone metabolic process	11/114	85/12310	3.16255e-10	5.838e-08	5.21063e-08	AKR1B15/AKR1C1/AKR1C2/AKR1C3/AKR1C4/CYP26A1/UGT1A1/UG T1A3/UGT1A7/UGT1A8/UGT1A9	11
GO:0042573	retinoic acid metabolic process	7/114	20/12310	3.40408e-10	5.838e-08	5.21063e-08	AKR1C3/CYP26A1/UGT1A1/UGT1A3/UGT1A7/UGT1A8/UGT1A9	7
GO:0009410	response to xenobiotic stimulus	13/114	198/12310	3.39661e-08	5.3771e-06	4.79926e-06	AKR1C1/ALDH3A1/CYP26A1/E2F1/UGT1A1/UGT1A10/UGT1A3/UGT1 A4/UGT1A5/UGT1A6/UGT1A7/UGT1A8/UGT1A9	13
GO:0032787	monocarboxylic acid metabolic process	19/114	483/12310	8.54557e-08	1.2562e-05	1.1212e-05	AKR1C1/AKR1C2/AKR1C3/AKR1C4/APOC1/APOC2/CRAT/CYP26A1/ GLYATL2/SDS/UGT1A1/UGT1A10/UGT1A3/UGT1A4/UGT1A5/UGT1A 6/UGT1A7/UGT1A8/UGT1A9	19
GO:0042445	hormone metabolic process	11/114	150/12310	1.33584e-07	1.83278e-05	1.63582e-05	AKR1B15/AKR1C1/AKR1C2/AKR1C3/AKR1C4/CYP26A1/UGT1A1/UG T1A3/UGT1A7/UGT1A8/UGT1A9	11
GO:0016137	glycoside metabolic process	5/114	15/12310	1.73931e-07	2.23719e-05	1.99678e-05	AKR1B10/AKR1C1/AKR1C2/AKR1C3/AKR1C4	5
GO:0019748	secondary metabolic process	7/114	51/12310	4.01336e-07	4.85852e-05	4.33642e-05	AKR1B10/AKR1C1/AKR1C2/AKR1C3/AKR1C4/UGT1A7/UGT1A8	7
GO:1901661	quinone metabolic process	5/114	27/12310	4.2789e-06	0.000489221	0.000436648	AKR1B10/AKR1C1/AKR1C2/AKR1C3/AKR1C4	5
GO:0042448	progesterone metabolic process	4/114	13/12310	4.67719e-06	0.000497551	0.000444083	AKR1C1/AKR1C2/AKR1C3/AKR1C4	4
GO:0015893	drug transport	8/114	103/12310	4.83529e-06	0.000497551	0.000444083	ABCC3/CA2/FOLR2/HBA2/HBB/SLC7A11/SNCG/TCN1	8
GO:0010817	regulation of hormone levels	13/114	329/12310	1.07044e-05	0.00103569	0.000924395	AKR1B15/AKR1C1/AKR1C2/AKR1C3/AKR1C4/CCL5/CYP26A1/KISS1/ UGT1A1/UGT1A3/UGT1A7/UGT1A8/UGT1A9	13
GO:0045833	negative regulation of lipid metabolic process	6/114	55/12310	1.10715e-05	0.00103569	0.000924395	AKR1C3/APOC1/APOC2/APOE/UGT1A1/UGT1A8	6
GO:0042440	pigment metabolic process	6/114	56/12310	1.23073e-05	0.00110123	0.000982892	UGT1A1/UGT1A10/UGT1A4/UGT1A7/UGT1A8/UGT1A9	6
GO:0016999	antibiotic metabolic process	8/114	119/12310	1.41084e-05	0.0012098	0.00107979	AKR1B10/AKR1C1/AKR1C2/AKR1C3/AKR1C4/HBA2/HBB/UGT1A1	8
GO:0006820	anion transport	14/114	402/12310	2.00059e-05	0.00164688	0.00146991	ABCC3/AKR1C1/AKR1C4/APOC1/APOC2/APOE/CA2/CLCA4/FOLR2/ HBA2/HBB/SLC22A16/SLC7A11/STC1	14
GO:0044242	cellular lipid catabolic process	9/114	165/12310	2.1853e-05	0.00172975	0.00154387	AKR1B10/AKR1C3/APOC1/APOC2/APOE/CRAT/CYP26A1/FABP5/GL YATL2	9
GO:0017001	antibiotic catabolic process	5/114	38/12310	2.453e-05	0.00186973	0.0016688	AKR1B10/AKR1C3/HBA2/HBB/UGT1A1	5
GO:0015711	organic anion transport	12/114	311/12310	3.01774e-05	0.00221804	0.00197968	ABCC3/AKR1C1/AKR1C4/APOC1/APOC2/APOE/CA2/FOLR2/HBA2/H BB/SLC22A16/SLC7A11	12
GO:0005996	monosaccharide metabolic process	10/114	218/12310	3.37428e-05	0.00239457	0.00213724	SDS/UGT1A1/UGT1A10/UGT1A3/UGT1A4/UGT1A5/UGT1A6/UGT1A7/ UGT1A8/UGT1A9	10
GO:0008202	steroid metabolic process	10/114	226/12310	4.58309e-05	0.003144	0.00280614	AKR1B15/AKR1C1/AKR1C2/AKR1C3/AKR1C4/APOC1/APOE/CYP26A 1/UGT1A1/UGT1A8	10
GO:0034368	protein-lipid complex remodeling	3/114	10/12310	8.85328e-05	0.00569377	0.0050819	APOC1/APOC2/APOE	3
GO:0034369	plasma lipoprotein particle remodeling	3/114	10/12310	8.85328e-05	0.00569377	0.0050819	APOC1/APOC2/APOE	3
GO:0008207	C21-steroid hormone metabolic process	4/114	28/12310	0.000120318	0.00710959	0.00634558	AKR1C1/AKR1C2/AKR1C3/AKR1C4	4
GO:0015669	gas transport	3/114	11/12310	0.000120911	0.00710959	0.00634558	CA2/HBA2/HBB	3
GO:0034367	protein-containing complex remodeling	3/114	11/12310	0.000120911	0.00710959	0.00634558	APOC1/APOC2/APOE	3
GO:0006692	prostanoid metabolic process	4/114	30/12310	0.000158759	0.0086722	0.00774027	AKR1C1/AKR1C2/AKR1C3/AKR1C4	4
GO:0006693	prostaglandin metabolic process	4/114	30/12310	0.000158759	0.0086722	0.00774027	AKR1C1/AKR1C2/AKR1C3/AKR1C4	4
GO:0051004	regulation of lipoprotein lipase activity	3/114	12/12310	0.000160128	0.0086722	0.00774027	ANGPTL4/APOC1/APOC2	3
GO:0015850	organic hydroxy compound transport	7/114	127/12310	0.000173816	0.00917212	0.00818646	ABCC3/AKR1C1/AKR1C4/APOC1/APOC2/APOE/SNCG	7
GO:0042742	defense response to bacterium	7/114	129/12310	0.000191495	0.00985243	0.00879366	ACP5/BPIFA2/HIST1H2BJ/KLRK1/S100A14/STAB1/STATH	7
Table S 6E: GO Cellular Components for Upregulated DEGs in the CS vs NS Comparison
ID	Description	GeneRatio	BgRatio	pvalue	p.adjust	qvalue	geneID	Count
GO:0034361	very-low-density lipoprotein particle	3/115	10/12866	7.97513e-05	0.0078555	0.00742946	APOC1/APOC2/APOE	3
GO:0034385	triglyceride-rich plasma lipoprotein particle	3/115	10/12866	7.97513e-05	0.0078555	0.00742946	APOC1/APOC2/APOE	3
Table S 6F: GO Molecular Functions for Upregulated DEGs in the CS vs NS Comparison
ID	Description	GeneRatio	BgRatio	pvalue	p.adjust	qvalue	geneID	Count
GO:0015020	glucuronosyltransferase activity	10/107	22/12391	8.90141e-16	2.77724e-13	2.16445e-13	B3GAT2/UGT1A1/UGT1A10/UGT1A3/UGT1A4/UGT1A5/UGT1A6/UGT 1A7/UGT1A8/UGT1A9	10
GO:0033293	monocarboxylic acid binding	12/107	45/12391	2.07235e-15	3.23287e-13	2.51954e-13	AKR1C1/AKR1C2/AKR1C3/AKR1C4/APOC1/CYP26A1/FABP5/UGT1A 1/UGT1A3/UGT1A7/UGT1A8/UGT1A9	12
GO:0031406	carboxylic acid binding	14/107	134/12391	7.78224e-12	6.72474e-10	5.24094e-10	AKR1C1/AKR1C2/AKR1C3/AKR1C4/APOC1/CYP26A1/FABP5/FOLR2/ STAB1/UGT1A1/UGT1A3/UGT1A7/UGT1A8/UGT1A9	14
GO:0043177	organic acid binding	14/107	135/12391	8.62146e-12	6.72474e-10	5.24094e-10	AKR1C1/AKR1C2/AKR1C3/AKR1C4/APOC1/CYP26A1/FABP5/FOLR2/ STAB1/UGT1A1/UGT1A3/UGT1A7/UGT1A8/UGT1A9	14
GO:0008106	alcohol dehydrogenase (NADP+) activity	7/107	17/12391	5.31801e-11	3.31844e-09	2.58623e-09	AKR1B10/AKR1B15/AKR1C1/AKR1C2/AKR1C3/AKR1C4/ALDH3A1	7
GO:0004032	alditol:NADP+ 1-oxidoreductase activity	6/107	10/12391	7.34975e-11	3.82187e-09	2.97858e-09	AKR1B10/AKR1B15/AKR1C1/AKR1C2/AKR1C3/AKR1C4	6
GO:0004033	aldo-keto reductase (NADP) activity	7/107	23/12391	6.42468e-10	2.86357e-08	2.23173e-08	AKR1B10/AKR1B15/AKR1C1/AKR1C2/AKR1C3/AKR1C4/ALDH3A1	7
GO:0001972	retinoic acid binding	6/107	14/12391	1.02195e-09	3.98559e-08	3.10618e-08	CYP26A1/UGT1A1/UGT1A3/UGT1A7/UGT1A8/UGT1A9	6
GO:0005501	retinoid binding	6/107	18/12391	6.14282e-09	2.12951e-07	1.65964e-07	CYP26A1/UGT1A1/UGT1A3/UGT1A7/UGT1A8/UGT1A9	6
GO:0019840	isoprenoid binding	6/107	19/12391	8.91527e-09	2.78156e-07	2.16782e-07	CYP26A1/UGT1A1/UGT1A3/UGT1A7/UGT1A8/UGT1A9	6
GO:0008194	UDP-glycosyltransferase activity	10/107	114/12391	4.85168e-08	1.37611e-06	1.07248e-06	B3GAT2/UGT1A1/UGT1A10/UGT1A3/UGT1A4/UGT1A5/UGT1A6/UGT 1A7/UGT1A8/UGT1A9	10
GO:0005496	steroid binding	7/107	60/12391	7.78863e-07	2.02504e-05	1.57822e-05	AKR1C1/AKR1C2/AKR1C3/AKR1C4/APOE/UGT1A1/UGT1A8	7
GO:0033764	steroid dehydrogenase activity, acting on the CH-OH group of donors, NAD or NADP as acceptor	5/107	22/12391	1.02399e-06	2.45758e-05	1.91532e-05	AKR1B15/AKR1C1/AKR1C2/AKR1C3/AKR1C4	5
	GO:0016758 transferase activity, transferring hexosyl groups	10/107	168/12391	1.81938e-06	4.05462e-05	3.15998e-05	B3GAT2/UGT1A1/UGT1A10/UGT1A3/UGT1A4/UGT1A5/UGT1A6/UGT 1A7/UGT1A8/UGT1A9	10
GO:0016229	steroid dehydrogenase activity	5/107	25/12391	2.02381e-06	4.20952e-05	3.2807e-05	AKR1B15/AKR1C1/AKR1C2/AKR1C3/AKR1C4	5
GO:0016709	oxidoreductase activity, acting on paired donors, with incorporation or reduction of molecular oxygen, NAD(P)H as one donor, and incorporation of one atom of oxygen	5/107	33/12391	8.55741e-06	0.000166869	0.00013005	AKR1C1/AKR1C2/AKR1C3/AKR1C4/CYP26A1	5
GO:0016757	transferase activity, transferring glycosyl groups	10/107	223/12391	2.23156e-05	0.000409558	0.00031919	B3GAT2/UGT1A1/UGT1A10/UGT1A3/UGT1A4/UGT1A5/UGT1A6/UGT 1A7/UGT1A8/UGT1A9	10
GO:0016616	oxidoreductase activity, acting on the CH-OH group of donors, NAD or NADP as acceptor	7/107	103/12391	2.94889e-05	0.000511141	0.000398359	AKR1B10/AKR1B15/AKR1C1/AKR1C2/AKR1C3/AKR1C4/ALDH3A1	7
GO:0046982	protein heterodimerization activity	12/107	348/12391	4.49635e-05	0.000738348	0.000575433	BOK/CABYR/HIST1H2BJ/SYT5/UGT1A1/UGT1A10/UGT1A3/UGT1A4/ UGT1A6/UGT1A7/UGT1A8/UGT1A9	12
GO:0016614	oxidoreductase activity, acting on CH-OH group of donors	7/107	117/12391	6.6872e-05	0.0010432	0.000813023	AKR1B10/AKR1B15/AKR1C1/AKR1C2/AKR1C3/AKR1C4/ALDH3A1	7
GO:0016620	oxidoreductase activity, acting on the aldehyde or oxo group of donors, NAD or NADP as acceptor	4/107	30/12391	0.000121162	0.00179087	0.00139572	AKR1B10/AKR1C3/AKR1C4/ALDH3A1	4
GO:0004857	enzyme inhibitor activity	10/107	274/12391	0.000126279	0.00179087	0.00139572	ANGPTL4/APOC1/APOC2/CSTA/PI3/PTTG3P/SFN/UGT1A1/UGT1A7/U GT1A8	10
GO:0004497	monooxygenase activity	5/107	62/12391	0.000191301	0.00259504	0.00202245	AKR1C1/AKR1C2/AKR1C3/AKR1C4/CYP26A1	5
	GO:0016903 oxidoreductase activity, acting on the aldehyde or oxo group of donors	4/107	38/12391	0.000309487	0.00402333	0.00313559	AKR1B10/AKR1C3/AKR1C4/ALDH3A1	4
GO:0005504	fatty acid binding	3/107	18/12391	0.000464849	0.00580132	0.00452127	APOC1/FABP5/UGT1A8	3

## Sheet: Supplementary Table S7 A-F 
Table S 6A: GO Biological Processes for Downregulated DEGs in the CS vs EC Comparison
ID	Description	GeneRatio	BgRatio	pvalue	p.adjust	qvalue	geneID	Count
GO:0042119	neutrophil activation	14/55	449/12310	6.67031e-09	5.37537e-06	4.60895e-06	C5AR1/CALML5/FCGR3B/GCA/IL18RAP/ITGB2/MME/MMP25/MMP9/ QPCT/S100A7/SELL/SIGLEC14/TLR2	14
GO:0036230	granulocyte activation	14/55	455/12310	7.90128e-09	5.37537e-06	4.60895e-06	C5AR1/CALML5/FCGR3B/GCA/IL18RAP/ITGB2/MME/MMP25/MMP9/ QPCT/S100A7/SELL/SIGLEC14/TLR2	14
GO:0070268	cornification	1955-07-01	63/12310	1.09254e-08	5.37537e-06	4.60895e-06	DSC2/DSG3/IVL/KRT14/KRT16/KRT6A/KRT6B	7
GO:0008544	epidermis development	1955-11-01	257/12310	1.40901e-08	5.37537e-06	4.60895e-06	CALML5/DSC2/DSG3/EMP1/IVL/KLK7/KRT14/KRT16/KRT6A/KRT6B/ S100A7	11
GO:0031424	keratinization	1955-07-01	71/12310	2.55519e-08	7.79844e-06	6.68653e-06	DSC2/DSG3/IVL/KRT14/KRT16/KRT6A/KRT6B	7
GO:0043312	neutrophil degranulation	13/55	437/12310	4.43444e-08	1.04765e-05	8.98278e-06	C5AR1/CALML5/FCGR3B/GCA/ITGB2/MME/MMP25/MMP9/QPCT/S10 0A7/SELL/SIGLEC14/TLR2	13
GO:0002283	neutrophil activation involved in immune response	13/55	440/12310	4.80575e-08	1.04765e-05	8.98278e-06	C5AR1/CALML5/FCGR3B/GCA/ITGB2/MME/MMP25/MMP9/QPCT/S10 0A7/SELL/SIGLEC14/TLR2	13
GO:0002446	neutrophil mediated immunity	13/55	449/12310	6.09424e-08	1.16248e-05	9.96729e-06	C5AR1/CALML5/FCGR3B/GCA/ITGB2/MME/MMP25/MMP9/QPCT/S10 0A7/SELL/SIGLEC14/TLR2	13
GO:0043299	leukocyte degranulation	13/55	475/12310	1.17523e-07	1.88605e-05	1.61714e-05	C5AR1/CALML5/FCGR3B/GCA/ITGB2/MME/MMP25/MMP9/QPCT/S10 0A7/SELL/SIGLEC14/TLR2	13
GO:0030216	keratinocyte differentiation	1955-08-01	135/12310	1.34067e-07	1.88605e-05	1.61714e-05	DSC2/DSG3/IVL/KRT14/KRT16/KRT6A/KRT6B/S100A7	8
GO:0002275	myeloid cell activation involved in immune response	13/55	481/12310	1.35954e-07	1.88605e-05	1.61714e-05	C5AR1/CALML5/FCGR3B/GCA/ITGB2/MME/MMP25/MMP9/QPCT/S10 0A7/SELL/SIGLEC14/TLR2	13
GO:0002444	myeloid leukocyte mediated immunity	13/55	485/12310	1.49647e-07	1.90301e-05	1.63168e-05	C5AR1/CALML5/FCGR3B/GCA/ITGB2/MME/MMP25/MMP9/QPCT/S10 0A7/SELL/SIGLEC14/TLR2	13
GO:0009913	epidermal cell differentiation	1955-08-01	172/12310	8.59078e-07	0.000100843	8.64643e-05	DSC2/DSG3/IVL/KRT14/KRT16/KRT6A/KRT6B/S100A7	8
GO:0006954	inflammatory response	1955-12-01	493/12310	1.3574e-06	0.000147956	0.000126861	C5AR1/C5AR2/CLEC7A/IL18RAP/IL1RN/IL36G/ITGB2/KRT16/MMP25 /SOCS3/TLR2/TNFRSF10C	12
GO:0043588	skin development	1955-08-01	222/12310	5.79058e-06	0.000589095	0.000505101	DSC2/DSG3/IVL/KRT14/KRT16/KRT6A/KRT6B/S100A7	8
GO:0051770	positive regulation of nitric-oxide synthase biosynthetic process	1955-03-01	12/12310	1.80463e-05	0.00172117	0.00147576	LRRK2/NAMPT/TLR2	3
GO:0071621	granulocyte chemotaxis	1955-05-01	79/12310	2.5923e-05	0.00232697	0.00199519	C5AR1/C5AR2/ITGB2/PDE4B/S100A7	5
GO:0051767	nitric-oxide synthase biosynthetic process	1955-03-01	14/12310	2.96697e-05	0.00238295	0.00204318	LRRK2/NAMPT/TLR2	3
	GO:0051769 regulation of nitric-oxide synthase biosynthetic process	1955-03-01	14/12310	2.96697e-05	0.00238295	0.00204318	LRRK2/NAMPT/TLR2	3
GO:0007568	aging	1955-07-01	215/12310	4.47829e-05	0.00335388	0.00287568	ADM/ITGB2/KRT14/KRT16/LRRK2/MME/SOD2	7
GO:0097530	granulocyte migration	1955-05-01	89/12310	4.61543e-05	0.00335388	0.00287568	C5AR1/C5AR2/ITGB2/PDE4B/S100A7	5
GO:0032496	response to lipopolysaccharide	1955-07-01	253/12310	0.000124676	0.00864798	0.00741494	ADM/C5AR1/CSF2RB/PDE4B/S100A7/TLR2/TNFRSF10C	7
Table S 6B: GO Cellular Components for Downregulated DEGs in the CS vs EC Comparison
ID	Description	GeneRatio	BgRatio	pvalue	p.adjust	qvalue	geneID	Count
GO:0030667	secretory granule membrane	20668	262/12866	1.62006e-05	0.0026731	0.00228514	C5AR1/FCGR3B/ITGB2/MME/MMP25/SELL/SIGLEC14/TLR2	8
GO:0045095	keratin filament	20515	19/12866	7.2037e-05	0.00594306	0.00508051	KRT14/KRT6A/KRT6B	3
GO:0005882	intermediate filament	20546	60/12866	0.000130952	0.00720238	0.00615706	KRT14/KRT16/KRT6A/KRT6B	4
Table S 6C: GO Molecular Functions for Downregulated DEGs in the CS vs EC Comparison
ID	Description	GeneRatio	BgRatio	pvalue	p.adjust	qvalue	geneID	Count
Supplement Table 6D: GO Biological Functions for upregulated DEGs in the CS vs EC Comparison
ID	Description	GeneRatio	BgRatio	pvalue	p.adjust	qvalue	geneID	Count
GO:0003341	cilium movement	14032	59/12310	2.28926e-08	1.93671e-05	1.77116e-05	CCDC40/DNAI1/DNAI2/LRRC6/MAATS1/SPAG17	6
GO:0060271	cilium assembly	14124	322/12310	4.28365e-07	0.000117159	0.000107145	CCDC40/CEP290/CROCC/DNAH6/DNAI1/DNAI2/LRRC6/SPAG17/TCT N2	9
GO:0035082	axoneme assembly	14001	51/12310	4.51949e-07	0.000117159	0.000107145	CCDC40/DNAI1/DNAI2/LRRC6/SPAG17	5
GO:0044782	cilium organization	14124	332/12310	5.53945e-07	0.000117159	0.000107145	CCDC40/CEP290/CROCC/DNAH6/DNAI1/DNAI2/LRRC6/SPAG17/TCT N2	9
GO:0007018	microtubule-based movement	14093	263/12310	1.09529e-06	0.000185323	0.000169482	CCDC40/CNIH2/DNAH6/DNAI1/DNAI2/LRRC6/MAATS1/SPAG17	8
GO:0070286	axonemal dynein complex assembly	13971	28/12310	1.49866e-06	0.000211311	0.000193248	CCDC40/DNAI1/DNAI2/LRRC6	4
GO:0001578	microtubule bundle formation	14001	74/12310	2.94377e-06	0.000355775	0.000325364	CCDC40/DNAI1/DNAI2/LRRC6/SPAG17	5
GO:0007368	determination of left/right symmetry	14001	85/12310	5.84848e-06	0.000618477	0.00056561	BICC1/CCDC40/DNAI1/DNAI2/LRRC6	5
GO:0009855	determination of bilateral symmetry	14001	90/12310	7.74892e-06	0.000692122	0.000632959	BICC1/CCDC40/DNAI1/DNAI2/LRRC6	5
GO:0009799	specification of symmetry	14001	91/12310	8.18111e-06	0.000692122	0.000632959	BICC1/CCDC40/DNAI1/DNAI2/LRRC6	5
GO:0036158	outer dynein arm assembly	13940	14/12310	9.64994e-06	0.000742168	0.000678728	DNAI1/DNAI2/LRRC6	3
GO:0120031	plasma membrane bounded cell projection assembly	14124	483/12310	1.20656e-05	0.000850628	0.000777917	CCDC40/CEP290/CROCC/DNAH6/DNAI1/DNAI2/LRRC6/SPAG17/TCT N2	9
GO:0030031	cell projection assembly	14124	495/12310	1.46868e-05	0.000955771	0.000874072	CCDC40/CEP290/CROCC/DNAH6/DNAI1/DNAI2/LRRC6/SPAG17/TCT N2	9
GO:0003351	epithelial cilium movement	13940	18/12310	2.1449e-05	0.00129613	0.00118534	CCDC40/LRRC6/SPAG17	3
Table S 6E: GO Cellular Components for Upregulated DEGs in the CS vs EC Comparison
ID	Description	GeneRatio	BgRatio	pvalue	p.adjust	qvalue	geneID	Count
GO:0044447	axoneme part	14732	28/12866	2.09083e-08	3.55441e-06	3.10323e-06	DNAH6/DNAI1/DNAI2/MAATS1/SPAG17	5
GO:0005930	axoneme	14763	96/12866	4.6097e-07	2.10696e-05	1.83951e-05	CCDC40/DNAH6/DNAI1/DNAI2/MAATS1/SPAG17	6
GO:0097014	ciliary plasm	14763	97/12866	4.90248e-07	2.10696e-05	1.83951e-05	CCDC40/DNAH6/DNAI1/DNAI2/MAATS1/SPAG17	6
GO:0005929	cilium	14885	426/12866	4.95755e-07	2.10696e-05	1.83951e-05	CCDC40/CEP290/CROCC/DNAH6/DNAI1/DNAI2/LRRC6/MAATS1/SPA G17/TCTN2	10
GO:0044441	ciliary part	14855	334/12866	6.46514e-07	2.19815e-05	1.91913e-05	CCDC40/CEP290/CROCC/DNAH6/DNAI1/DNAI2/MAATS1/SPAG17/TC TN2	9
GO:0032838	plasma membrane bounded cell projection cytoplasm	14763	156/12866	7.87906e-06	0.00022324	0.000194903	CCDC40/DNAH6/DNAI1/DNAI2/MAATS1/SPAG17	6
GO:0005858	axonemal dynein complex	14671	15/12866	1.23435e-05	0.000299772	0.00026172	DNAH6/DNAI1/DNAI2	3
GO:0030286	dynein complex	14671	45/12866	0.000360857	0.00766821	0.00669485	DNAH6/DNAI1/DNAI2	3
Table S 6F: GO Molecular Functions for upregulated DEGs in the CS vs EC Comparison
ID	Description	GeneRatio	BgRatio	pvalue	p.adjust	qvalue	geneID	Count
GO:0045503	dynein light chain binding	13575	22/12391	3.62984e-05	0.00490028	0.00447043	DNAH6/DNAI1/DNAI2	3

## Sheet: Supplementary Table S8 
Table S 8. IPA Top Biological Functions for EC vs. NS using human lung filtered data
Categories	Diseases or Functions Annotation	p-value	Predicted Activation State	Activation z-score	# Molecules
Cell-To-Cell Signaling and Interaction	Response of myeloid cells	0.00744	Increased	2.95	19
Cellular Compromise, Inflammatory Response	Degranulation of myeloid cells	8.35e-06	Increased	2.8	63
Cellular Compromise, Inflammatory Response	Degranulation of phagocytes	5.29e-06	Increased	2.8	63
Cellular Movement, Hematological System Development and Function, Immune Cell Trafficking	Homing of leukocytes	0.00737	Increased	2.735	34
Cellular Movement	Cell movement	0.0001	Increased	2.615	218
Cancer, Organismal Injury and Abnormalities, Respiratory Disease	Lung cancer	0.000446	Increased	2.608	350
Cell-To-Cell Signaling and Interaction	Response of granulocytes	0.000255	Increased	2.538	12
Cancer, Organismal Injury and Abnormalities	Extraadrenal retroperitoneal tumor	0.000127	Increased	2.449	329
Cellular Compromise, Inflammatory Response	Degranulation of leukocytes	1.33e-05	Increased	2.395	64
Lipid Metabolism, Small Molecule Biochemistry	Conversion of eicosanoid	0.00309	Increased	2.372	6
Cell Morphology, Cellular Assembly and Organization, Cellular Function and Maintenance	Formation of cilia	1.61e-07	Decreased	-2.158	30
